# Supplementary material for: catena-Poly[[[(1,10-phenanthroline-κ2 N,N′)zinc]-μ-pyridine-2,3-dicarboxyl­ato-κ4 N,O 2:O 2′,O 3] monohydrate]
Source: Acta Crystallogr Sect E Struct Rep Online. 2011 Jun 4;67(Pt 7):m864. doi: 10.1107/S1600536811020344 (PMC3152098; doi:10.1107/S1600536811020344)
Supplement: Supplementary file 1 [file e-67-0m864-sup1.cif]

##############################################################################
#                                                                            #
# This CIF contains the data in a paper accepted for publication in          #
# Acta Crystallographica Section E. It conforms to the requirements of       #
# Notes for Authors for Acta Crystallographica Section E, and has been       #
# peer reviewed under the auspices of the IUCr Commission on Journals.       #
#                                                                            #
# Full details of the Crystallographic Information File format               #
# are given in the paper "The Crystallographic Information File (CIF):       #
# a New Standard Archive File for Crystallography" by S. R. Hall, F. H.      #
# Allen and I. D. Brown [Acta Cryst. (1991), A47, 655-685].                  #
#                                                                            #
# The current version of the core CIF dictionary is obtainable from          #
# ftp://ftp.iucr.org/pub/cif_core.dic.                                       #
#                                                                            #
# Software is freely available for graphical display of the structure(s)     #
# in this CIF. For information consult the CIF software page                 #
# http://www.iucr.org/resources/cif/software.                                #
#                                                                            #
# This file may be used for bona fide research purposes within the           #
# scientific community so long as proper attribution is given to the journal # 
# article from which it was obtained.                                        #
#                                                                            #
##############################################################################
data_I
_audit_creation_method     SHELXL-97
_chemical_name_systematic
;
<i>catena</i>-Poly[[[(1,10-phenanthroline-\k^2^<i>N</i>,<i>N</i>')zinc]-
\m-pyridine-2,3-dicarboxylato-
\k^4^<i>N</i>,<i>O</i>^2^:<i>O</i>^2'^,<i>O</i>^3^] monohydrate]
;
_chemical_name_common     ?
_chemical_formula_moiety     'C19 H11 N3 O4 Zn, H2 O'
_chemical_formula_sum     'C19 H13 N3 O5 Zn'
_chemical_formula_iupac     '[Zn (C7 H3 N O4) (C12 H8 N2)], H2 O'
_chemical_formula_weight     428.69
_chemical_melting_point     ?
_symmetry_cell_setting     orthorhombic
_symmetry_space_group_name_H-M     'P b c a'
_symmetry_space_group_name_Hall     '-P 2ac 2ab'
loop_
    _symmetry_equiv_pos_as_xyz
    'x, y, z'
    '-x+1/2, -y, z+1/2'
    'x+1/2, -y+1/2, -z'
    '-x, y+1/2, -z+1/2'
    '-x, -y, -z'
    'x-1/2, y, -z-1/2'
    '-x-1/2, y-1/2, z'
    'x, -y-1/2, z-1/2'
_cell_length_a     12.2099(8)
_cell_length_b     11.6922(8)
_cell_length_c     23.2513(15)
_cell_angle_alpha     90.00
_cell_angle_beta     90.00
_cell_angle_gamma     90.00
_cell_volume     3319.4(4)
_cell_formula_units_Z     8
_cell_measurement_reflns_used     4015
_cell_measurement_theta_min     1.75
_cell_measurement_theta_max     28.3
_cell_measurement_temperature     293(2)
_exptl_crystal_description     block
_exptl_crystal_colour     colorless
_exptl_crystal_size_max     0.23
_exptl_crystal_size_mid     0.19
_exptl_crystal_size_min     0.12
_exptl_crystal_density_diffrn     1.716
_exptl_crystal_density_meas     ?
_exptl_crystal_density_method     'not measured'
_exptl_crystal_F_000     1744
_exptl_absorpt_coefficient_mu     1.520
_exptl_absorpt_correction_type     multi-scan
_exptl_absorpt_process_details     '(SADABS; Sheldrick, 1996)'
_exptl_absorpt_correction_T_min     0.7212
_exptl_absorpt_correction_T_max     0.8386
_exptl_special_details
;
;
_diffrn_ambient_temperature     293(2)
_diffrn_radiation_type     MoK\a
_diffrn_radiation_wavelength     0.71073
_diffrn_radiation_source     'fine-focus sealed tube'
_diffrn_radiation_monochromator     graphite
_diffrn_measurement_device_type     'Bruker APEXII CCD'
_diffrn_measurement_method     '\f and \w'
_diffrn_detector_area_resol_mean     ?
_diffrn_reflns_number     30212
_diffrn_reflns_av_R_equivalents     0.0403
_diffrn_reflns_av_sigmaI/netI     0.0256
_diffrn_reflns_theta_min     1.75
_diffrn_reflns_theta_max     27.50
_diffrn_reflns_theta_full     27.50
_diffrn_measured_fraction_theta_max     0.998
_diffrn_measured_fraction_theta_full     0.998
_diffrn_reflns_limit_h_min     -15
_diffrn_reflns_limit_h_max     15
_diffrn_reflns_limit_k_min     -15
_diffrn_reflns_limit_k_max     15
_diffrn_reflns_limit_l_min     -29
_diffrn_reflns_limit_l_max     29
_diffrn_standards_number     ?
_diffrn_standards_interval_count     ?
_diffrn_standards_interval_time     ?
_diffrn_standards_decay_%     ?
_refine_special_details
;
;
_reflns_number_total     3802
_reflns_number_gt     3010
_reflns_threshold_expression     I>2\s(I)
_refine_ls_structure_factor_coef     Fsqd
_refine_ls_matrix_type     full
_refine_ls_R_factor_all     0.0637
_refine_ls_R_factor_gt     0.0506
_refine_ls_wR_factor_gt     0.1610
_refine_ls_wR_factor_ref     0.1748
_refine_ls_goodness_of_fit_ref     1.063
_refine_ls_restrained_S_all     1.063
_refine_ls_number_reflns     3802
_refine_ls_number_parameters     253
_refine_ls_number_restraints     0
_refine_ls_hydrogen_treatment     constr
_refine_ls_weighting_scheme     calc
_refine_ls_weighting_details
         'calc w=1/[\s^2^(Fo^2^)+(0.1103P)^2^+4.4449P] where P=(Fo^2^+2Fc^2^)/3'
_atom_sites_solution_hydrogens     geom
_atom_sites_solution_primary     direct
_atom_sites_solution_secondary     difmap
_refine_ls_shift/su_max     0.001
_refine_ls_shift/su_mean     0.000
_refine_diff_density_max     0.759
_refine_diff_density_min     -1.017
_refine_ls_extinction_method     none
_refine_ls_extinction_coef     ?
loop_
    _atom_type_symbol
    _atom_type_description
    _atom_type_scat_dispersion_real
    _atom_type_scat_dispersion_imag
    _atom_type_scat_source
    'C' 'C' 0.0033 0.0016
                         'International Tables Vol C Tables 4.2.6.8 and 6.1.1.4'
    'H' 'H' 0.0000 0.0000
                         'International Tables Vol C Tables 4.2.6.8 and 6.1.1.4'
    'N' 'N' 0.0061 0.0033
                         'International Tables Vol C Tables 4.2.6.8 and 6.1.1.4'
    'O' 'O' 0.0106 0.0060
                         'International Tables Vol C Tables 4.2.6.8 and 6.1.1.4'
    'Zn' 'Zn' 0.2839 1.4301
                         'International Tables Vol C Tables 4.2.6.8 and 6.1.1.4'
_computing_data_collection     'APEX2 (Bruker, 2007)'
_computing_cell_refinement     'SAINT (Bruker, 2007)'
_computing_data_reduction     'SAINT (Bruker, 2007)'
_computing_structure_solution     'SHELXS97 (Sheldrick, 2008)'
_computing_structure_refinement     'SHELXL97 (Sheldrick, 2008)'
_computing_molecular_graphics     'SHELXTL (Sheldrick, 2008)'
_computing_publication_material     'SHELXTL (Sheldrick, 2008)'
loop_
    _atom_site_type_symbol
    _atom_site_label
    _atom_site_fract_x
    _atom_site_fract_y
    _atom_site_fract_z
    _atom_site_U_iso_or_equiv
    _atom_site_adp_type
    _atom_site_calc_flag
    _atom_site_refinement_flags
    _atom_site_occupancy
    _atom_site_symmetry_multiplicity
    _atom_site_disorder_assembly
    _atom_site_disorder_group
    Zn Zn1 0.21166(4) 0.05837(3) 0.378838(18) 0.02796(19) Uani d . 1 1 . .
    O O1 0.1506(2) 0.22624(19) 0.37472(10) 0.0250(5) Uani d . 1 1 . .
    O O2 0.19575(19) 0.4075(2) 0.38954(11) 0.0248(5) Uani d . 1 1 . .
    O O3 0.2708(3) 0.4531(3) 0.53194(15) 0.0586(10) Uani d . 1 1 . .
    O O4 0.3580(2) 0.53247(19) 0.45856(10) 0.0288(5) Uani d . 1 1 . .
    N N1 0.0847(2) -0.0270(2) 0.33197(12) 0.0230(6) Uani d . 1 1 . .
    N N2 0.2625(2) 0.0835(2) 0.29172(12) 0.0242(6) Uani d . 1 1 . .
    N N3 0.3382(2) 0.1532(2) 0.42019(11) 0.0217(5) Uani d . 1 1 . .
    C C1 -0.0016(3) -0.0834(3) 0.35158(15) 0.0286(7) Uani d . 1 1 . .
    H H1A -0.0132 -0.0853 0.3911 0.034 Uiso calc R 1 1 . .
    C C2 -0.0768(3) -0.1405(3) 0.31582(17) 0.0345(8) Uani d . 1 1 . .
    H H2A -0.1351 -0.1809 0.3317 0.041 Uiso calc R 1 1 . .
    C C3 -0.0631(3) -0.1360(3) 0.25741(17) 0.0326(8) Uani d . 1 1 . .
    H H3A -0.1124 -0.1727 0.2332 0.039 Uiso calc R 1 1 . .
    C C4 0.0263(3) -0.0752(3) 0.23440(16) 0.0277(7) Uani d . 1 1 . .
    C C5 0.0465(3) -0.0641(3) 0.17420(17) 0.0368(9) Uani d . 1 1 . .
    H H5A -0.0009 -0.0988 0.1483 0.044 Uiso calc R 1 1 . .
    C C6 0.1321(3) -0.0049(4) 0.15423(15) 0.0384(9) Uani d . 1 1 . .
    H H6A 0.1427 0.0009 0.1147 0.046 Uiso calc R 1 1 . .
    C C7 0.2082(3) 0.0498(3) 0.19250(16) 0.0288(8) Uani d . 1 1 . .
    C C8 0.3005(3) 0.1110(3) 0.17423(17) 0.0342(8) Uani d . 1 1 . .
    H H8A 0.3138 0.1208 0.1352 0.041 Uiso calc R 1 1 . .
    C C9 0.3705(3) 0.1557(3) 0.21347(16) 0.0349(8) Uani d . 1 1 . .
    H H9A 0.4322 0.1958 0.2015 0.042 Uiso calc R 1 1 . .
    C C10 0.3491(3) 0.1410(3) 0.27237(16) 0.0307(8) Uani d . 1 1 . .
    H H10A 0.3973 0.1726 0.2989 0.037 Uiso calc R 1 1 . .
    C C11 0.1920(3) 0.0382(3) 0.25240(15) 0.0231(7) Uani d . 1 1 . .
    C C12 0.0994(3) -0.0230(3) 0.27382(14) 0.0225(6) Uani d . 1 1 . .
    C C13 0.3092(2) 0.2624(3) 0.43099(13) 0.0187(6) Uani d . 1 1 . .
    C C14 0.3641(3) 0.3299(3) 0.47056(14) 0.0219(6) Uani d . 1 1 . .
    C C15 0.4553(3) 0.2838(3) 0.49769(16) 0.0327(8) Uani d . 1 1 . .
    H H15A 0.4938 0.3266 0.5247 0.039 Uiso calc R 1 1 . .
    C C16 0.4885(3) 0.1736(3) 0.48438(18) 0.0379(9) Uani d . 1 1 . .
    H H16A 0.5515 0.1428 0.5008 0.045 Uiso calc R 1 1 . .
    C C17 0.4264(3) 0.1104(3) 0.44629(16) 0.0306(8) Uani d . 1 1 . .
    H H17A 0.4467 0.0353 0.4386 0.037 Uiso calc R 1 1 . .
    C C18 0.3260(3) 0.4482(3) 0.48823(15) 0.0268(7) Uani d . 1 1 . .
    C C19 0.2113(2) 0.3025(3) 0.39622(14) 0.0184(6) Uani d . 1 1 . .
    O O1W 0.2841(4) 0.6974(4) 0.57381(19) 0.0825(14) Uani d . 1 1 . .
    H H1WA 0.2747 0.6382 0.5532 0.124 Uiso d R 1 1 . .
    H H1WB 0.2737 0.7562 0.5531 0.124 Uiso d R 1 1 . .
loop_
    _atom_site_aniso_label
    _atom_site_aniso_U_11
    _atom_site_aniso_U_22
    _atom_site_aniso_U_33
    _atom_site_aniso_U_12
    _atom_site_aniso_U_13
    _atom_site_aniso_U_23
    Zn1 0.0332(3) 0.0191(3) 0.0316(3) -0.00121(15) -0.00367(16) -0.00071(14)
    O1 0.0252(12) 0.0133(11) 0.0364(13) -0.0015(9) -0.0122(10) -0.0010(9)
    O2 0.0259(12) 0.0095(11) 0.0390(13) 0.0011(9) -0.0060(10) -0.0012(9)
    O3 0.089(3) 0.049(2) 0.0371(18) 0.0081(17) 0.0260(17) -0.0036(14)
    O4 0.0411(14) 0.0166(11) 0.0286(12) -0.0053(10) -0.0077(10) -0.0003(9)
    N1 0.0236(14) 0.0206(13) 0.0247(13) -0.0018(11) -0.0032(11) 0.0009(11)
    N2 0.0279(14) 0.0189(13) 0.0257(14) -0.0032(11) -0.0027(11) 0.0006(11)
    N3 0.0252(14) 0.0138(12) 0.0260(13) -0.0005(10) -0.0049(11) 0.0020(10)
    C1 0.0278(17) 0.0292(18) 0.0288(18) -0.0025(14) -0.0008(14) 0.0031(14)
    C2 0.0253(17) 0.0304(19) 0.048(2) -0.0060(14) -0.0013(16) 0.0016(16)
    C3 0.0268(17) 0.0309(19) 0.040(2) -0.0039(15) -0.0074(15) -0.0068(15)
    C4 0.0266(17) 0.0252(17) 0.0314(18) 0.0019(13) -0.0067(14) -0.0047(13)
    C5 0.037(2) 0.046(2) 0.0278(18) 0.0025(17) -0.0112(16) -0.0066(15)
    C6 0.043(2) 0.051(2) 0.0213(17) 0.0007(18) -0.0068(15) -0.0019(16)
    C7 0.0320(19) 0.031(2) 0.0229(17) 0.0047(14) -0.0040(13) 0.0016(13)
    C8 0.043(2) 0.033(2) 0.0273(18) 0.0008(16) 0.0061(15) 0.0068(15)
    C9 0.039(2) 0.0272(18) 0.039(2) -0.0074(15) 0.0070(16) 0.0053(15)
    C10 0.0335(18) 0.0228(17) 0.0358(19) -0.0083(14) -0.0003(15) 0.0011(14)
    C11 0.0262(16) 0.0192(15) 0.0238(16) 0.0014(12) -0.0047(13) 0.0005(12)
    C12 0.0229(16) 0.0193(15) 0.0253(16) 0.0003(12) -0.0051(12) 0.0002(12)
    C13 0.0217(14) 0.0157(14) 0.0188(14) -0.0006(11) -0.0015(11) 0.0016(11)
    C14 0.0279(16) 0.0152(14) 0.0227(15) -0.0050(12) -0.0033(12) 0.0014(11)
    C15 0.036(2) 0.0255(18) 0.0363(19) -0.0051(14) -0.0167(16) 0.0013(14)
    C16 0.034(2) 0.0265(19) 0.053(2) 0.0010(15) -0.0228(18) 0.0048(16)
    C17 0.0296(18) 0.0182(16) 0.044(2) 0.0040(13) -0.0109(15) 0.0016(14)
    C18 0.0351(19) 0.0217(17) 0.0237(16) -0.0009(13) -0.0046(14) -0.0049(12)
    C19 0.0218(15) 0.0156(14) 0.0178(14) 0.0004(11) -0.0007(11) -0.0003(11)
    O1W 0.121(4) 0.069(3) 0.057(3) 0.019(2) -0.026(2) -0.006(2)
_geom_special_details
;
;
loop_
    _geom_bond_atom_site_label_1
    _geom_bond_atom_site_label_2
    _geom_bond_site_symmetry_2
    _geom_bond_distance
    _geom_bond_publ_flag
    Zn1 O1 . 2.102(2) y
    Zn1 O2 7_655 2.110(2) y
    Zn1 O4 7_655 2.062(2) y
    Zn1 N1 . 2.142(3) y
    Zn1 N2 . 2.139(3) y
    Zn1 N3 . 2.131(3) y
    O1 C19 . 1.262(4) ?
    O2 C19 . 1.252(4) ?
    O3 C18 . 1.221(5) ?
    O4 C18 . 1.265(4) ?
    N1 C1 . 1.324(4) ?
    N1 C12 . 1.365(4) ?
    N2 C10 . 1.331(5) ?
    N2 C11 . 1.362(4) ?
    N3 C17 . 1.333(4) ?
    N3 C13 . 1.349(4) ?
    C1 C2 . 1.407(5) ?
    C1 H1A . 0.9300 ?
    C2 C3 . 1.369(6) ?
    C2 H2A . 0.9300 ?
    C3 C4 . 1.408(5) ?
    C3 H3A . 0.9300 ?
    C4 C12 . 1.417(5) ?
    C4 C5 . 1.427(5) ?
    C5 C6 . 1.336(6) ?
    C5 H5A . 0.9300 ?
    C6 C7 . 1.436(5) ?
    C6 H6A . 0.9300 ?
    C7 C8 . 1.401(5) ?
    C7 C11 . 1.413(5) ?
    C8 C9 . 1.355(6) ?
    C8 H8A . 0.9300 ?
    C9 C10 . 1.405(5) ?
    C9 H9A . 0.9300 ?
    C10 H10A . 0.9300 ?
    C11 C12 . 1.429(5) ?
    C13 C14 . 1.386(4) ?
    C13 C19 . 1.518(4) ?
    C14 C15 . 1.389(5) ?
    C14 C18 . 1.516(4) ?
    C15 C16 . 1.386(5) ?
    C15 H15A . 0.9300 ?
    C16 C17 . 1.381(5) ?
    C16 H16A . 0.9300 ?
    C17 H17A . 0.9300 ?
    O1W H1WA . 0.85 ?
    O1W H1WB . 0.85 ?
loop_
    _geom_angle_atom_site_label_1
    _geom_angle_atom_site_label_2
    _geom_angle_atom_site_label_3
    _geom_angle_site_symmetry_1
    _geom_angle_site_symmetry_3
    _geom_angle
    _geom_angle_publ_flag
    O4 Zn1 O1 7_655 . 91.81(9) ?
    O4 Zn1 O2 7_655 7_655 89.56(9) ?
    O1 Zn1 O2 . 7_655 167.49(9) ?
    O4 Zn1 N3 7_655 . 88.28(10) ?
    O1 Zn1 N3 . . 78.00(9) ?
    O2 Zn1 N3 7_655 . 89.61(10) ?
    O4 Zn1 N2 7_655 . 172.42(11) ?
    O1 Zn1 N2 . . 86.07(10) ?
    O2 Zn1 N2 7_655 . 94.09(11) ?
    N3 Zn1 N2 . . 98.36(11) ?
    O4 Zn1 N1 7_655 . 95.17(11) ?
    O1 Zn1 N1 . . 98.93(10) ?
    O2 Zn1 N1 7_655 . 93.33(10) ?
    N3 Zn1 N1 . . 175.47(10) ?
    N2 Zn1 N1 . . 78.01(11) ?
    C19 O1 Zn1 . . 115.6(2) ?
    C19 O2 Zn1 . 7_665 138.9(2) ?
    C18 O4 Zn1 . 7_665 118.5(2) ?
    C1 N1 C12 . . 117.6(3) ?
    C1 N1 Zn1 . . 129.3(2) ?
    C12 N1 Zn1 . . 113.1(2) ?
    C10 N2 C11 . . 118.1(3) ?
    C10 N2 Zn1 . . 128.3(2) ?
    C11 N2 Zn1 . . 113.5(2) ?
    C17 N3 C13 . . 118.8(3) ?
    C17 N3 Zn1 . . 126.6(2) ?
    C13 N3 Zn1 . . 112.7(2) ?
    N1 C1 C2 . . 123.5(3) ?
    N1 C1 H1A . . 118.3 ?
    C2 C1 H1A . . 118.3 ?
    C3 C2 C1 . . 119.2(3) ?
    C3 C2 H2A . . 120.4 ?
    C1 C2 H2A . . 120.4 ?
    C2 C3 C4 . . 119.4(3) ?
    C2 C3 H3A . . 120.3 ?
    C4 C3 H3A . . 120.3 ?
    C3 C4 C12 . . 117.4(3) ?
    C3 C4 C5 . . 123.6(3) ?
    C12 C4 C5 . . 119.1(3) ?
    C6 C5 C4 . . 121.6(3) ?
    C6 C5 H5A . . 119.2 ?
    C4 C5 H5A . . 119.2 ?
    C5 C6 C7 . . 121.4(3) ?
    C5 C6 H6A . . 119.3 ?
    C7 C6 H6A . . 119.3 ?
    C8 C7 C11 . . 117.4(3) ?
    C8 C7 C6 . . 124.0(4) ?
    C11 C7 C6 . . 118.6(3) ?
    C9 C8 C7 . . 120.0(3) ?
    C9 C8 H8A . . 120.0 ?
    C7 C8 H8A . . 120.0 ?
    C8 C9 C10 . . 119.4(3) ?
    C8 C9 H9A . . 120.3 ?
    C10 C9 H9A . . 120.3 ?
    N2 C10 C9 . . 122.6(3) ?
    N2 C10 H10A . . 118.7 ?
    C9 C10 H10A . . 118.7 ?
    N2 C11 C7 . . 122.4(3) ?
    N2 C11 C12 . . 117.5(3) ?
    C7 C11 C12 . . 120.1(3) ?
    N1 C12 C4 . . 122.9(3) ?
    N1 C12 C11 . . 117.8(3) ?
    C4 C12 C11 . . 119.3(3) ?
    N3 C13 C14 . . 122.4(3) ?
    N3 C13 C19 . . 113.6(3) ?
    C14 C13 C19 . . 124.0(3) ?
    C13 C14 C15 . . 117.9(3) ?
    C13 C14 C18 . . 123.5(3) ?
    C15 C14 C18 . . 118.5(3) ?
    C16 C15 C14 . . 119.7(3) ?
    C16 C15 H15A . . 120.2 ?
    C14 C15 H15A . . 120.2 ?
    C17 C16 C15 . . 118.7(3) ?
    C17 C16 H16A . . 120.7 ?
    C15 C16 H16A . . 120.7 ?
    N3 C17 C16 . . 122.4(3) ?
    N3 C17 H17A . . 118.8 ?
    C16 C17 H17A . . 118.8 ?
    O3 C18 O4 . . 126.0(3) ?
    O3 C18 C14 . . 116.0(3) ?
    O4 C18 C14 . . 117.9(3) ?
    O2 C19 O1 . . 123.7(3) ?
    O2 C19 C13 . . 119.2(3) ?
    O1 C19 C13 . . 117.1(3) ?
    H1WA O1W H1WB . . 108.7 ?
loop_
    _geom_torsion_atom_site_label_1
    _geom_torsion_atom_site_label_2
    _geom_torsion_atom_site_label_3
    _geom_torsion_atom_site_label_4
    _geom_torsion_site_symmetry_1
    _geom_torsion_site_symmetry_2
    _geom_torsion_site_symmetry_3
    _geom_torsion_site_symmetry_4
    _geom_torsion
    _geom_torsion_publ_flag
    O4 Zn1 O1 C19 7_655 . . . 88.5(2) ?
    O2 Zn1 O1 C19 7_655 . . . -7.6(6) ?
    N3 Zn1 O1 C19 . . . . 0.6(2) ?
    N2 Zn1 O1 C19 . . . . -98.8(2) ?
    N1 Zn1 O1 C19 . . . . -176.0(2) ?
    O4 Zn1 N1 C1 7_655 . . . -4.8(3) ?
    O1 Zn1 N1 C1 . . . . -97.5(3) ?
    O2 Zn1 N1 C1 7_655 . . . 85.0(3) ?
    N2 Zn1 N1 C1 . . . . 178.5(3) ?
    O4 Zn1 N1 C12 7_655 . . . 176.9(2) ?
    O1 Zn1 N1 C12 . . . . 84.2(2) ?
    O2 Zn1 N1 C12 7_655 . . . -93.3(2) ?
    N2 Zn1 N1 C12 . . . . 0.2(2) ?
    O1 Zn1 N2 C10 . . . . 78.1(3) ?
    O2 Zn1 N2 C10 7_655 . . . -89.4(3) ?
    N3 Zn1 N2 C10 . . . . 0.8(3) ?
    N1 Zn1 N2 C10 . . . . 178.1(3) ?
    O1 Zn1 N2 C11 . . . . -98.5(2) ?
    O2 Zn1 N2 C11 7_655 . . . 94.0(2) ?
    N3 Zn1 N2 C11 . . . . -175.8(2) ?
    N1 Zn1 N2 C11 . . . . 1.5(2) ?
    O4 Zn1 N3 C17 7_655 . . . 81.9(3) ?
    O1 Zn1 N3 C17 . . . . 174.1(3) ?
    O2 Zn1 N3 C17 7_655 . . . -7.7(3) ?
    N2 Zn1 N3 C17 . . . . -101.8(3) ?
    O4 Zn1 N3 C13 7_655 . . . -82.2(2) ?
    O1 Zn1 N3 C13 . . . . 10.0(2) ?
    O2 Zn1 N3 C13 7_655 . . . -171.8(2) ?
    N2 Zn1 N3 C13 . . . . 94.2(2) ?
    C12 N1 C1 C2 . . . . 1.3(5) ?
    Zn1 N1 C1 C2 . . . . -176.9(3) ?
    N1 C1 C2 C3 . . . . -1.9(6) ?
    C1 C2 C3 C4 . . . . 0.5(6) ?
    C2 C3 C4 C12 . . . . 1.2(5) ?
    C2 C3 C4 C5 . . . . -179.0(4) ?
    C3 C4 C5 C6 . . . . 179.6(4) ?
    C12 C4 C5 C6 . . . . -0.6(6) ?
    C4 C5 C6 C7 . . . . 0.3(6) ?
    C5 C6 C7 C8 . . . . 178.7(4) ?
    C5 C6 C7 C11 . . . . 1.2(6) ?
    C11 C7 C8 C9 . . . . 0.4(5) ?
    C6 C7 C8 C9 . . . . -177.1(4) ?
    C7 C8 C9 C10 . . . . -0.5(6) ?
    C11 N2 C10 C9 . . . . -0.4(5) ?
    Zn1 N2 C10 C9 . . . . -176.9(3) ?
    C8 C9 C10 N2 . . . . 0.5(6) ?
    C10 N2 C11 C7 . . . . 0.3(5) ?
    Zn1 N2 C11 C7 . . . . 177.2(3) ?
    C10 N2 C11 C12 . . . . -179.9(3) ?
    Zn1 N2 C11 C12 . . . . -2.9(4) ?
    C8 C7 C11 N2 . . . . -0.2(5) ?
    C6 C7 C11 N2 . . . . 177.4(3) ?
    C8 C7 C11 C12 . . . . 179.9(3) ?
    C6 C7 C11 C12 . . . . -2.4(5) ?
    C1 N1 C12 C4 . . . . 0.6(5) ?
    Zn1 N1 C12 C4 . . . . 179.1(3) ?
    C1 N1 C12 C11 . . . . 179.6(3) ?
    Zn1 N1 C12 C11 . . . . -1.9(4) ?
    C3 C4 C12 N1 . . . . -1.8(5) ?
    C5 C4 C12 N1 . . . . 178.4(3) ?
    C3 C4 C12 C11 . . . . 179.2(3) ?
    C5 C4 C12 C11 . . . . -0.7(5) ?
    N2 C11 C12 N1 . . . . 3.3(4) ?
    C7 C11 C12 N1 . . . . -176.9(3) ?
    N2 C11 C12 C4 . . . . -177.7(3) ?
    C7 C11 C12 C4 . . . . 2.2(5) ?
    C17 N3 C13 C14 . . . . -3.6(5) ?
    Zn1 N3 C13 C14 . . . . 161.9(2) ?
    C17 N3 C13 C19 . . . . 176.9(3) ?
    Zn1 N3 C13 C19 . . . . -17.7(3) ?
    N3 C13 C14 C15 . . . . 3.1(5) ?
    C19 C13 C14 C15 . . . . -177.4(3) ?
    N3 C13 C14 C18 . . . . -173.2(3) ?
    C19 C13 C14 C18 . . . . 6.3(5) ?
    C13 C14 C15 C16 . . . . 0.4(5) ?
    C18 C14 C15 C16 . . . . 176.8(4) ?
    C14 C15 C16 C17 . . . . -3.1(6) ?
    C13 N3 C17 C16 . . . . 0.6(5) ?
    Zn1 N3 C17 C16 . . . . -162.6(3) ?
    C15 C16 C17 N3 . . . . 2.7(6) ?
    Zn1 O4 C18 O3 7_665 . . . -109.1(4) ?
    Zn1 O4 C18 C14 7_665 . . . 74.6(4) ?
    C13 C14 C18 O3 . . . . 95.4(5) ?
    C15 C14 C18 O3 . . . . -80.8(5) ?
    C13 C14 C18 O4 . . . . -87.9(4) ?
    C15 C14 C18 O4 . . . . 95.8(4) ?
    Zn1 O2 C19 O1 7_665 . . . -143.6(3) ?
    Zn1 O2 C19 C13 7_665 . . . 35.2(5) ?
    Zn1 O1 C19 O2 . . . . 168.5(3) ?
    Zn1 O1 C19 C13 . . . . -10.3(4) ?
    N3 C13 C19 O2 . . . . -159.6(3) ?
    C14 C13 C19 O2 . . . . 20.9(5) ?
    N3 C13 C19 O1 . . . . 19.2(4) ?
    C14 C13 C19 O1 . . . . -160.3(3) ?
loop_
    _geom_hbond_atom_site_label_D
    _geom_hbond_atom_site_label_H
    _geom_hbond_atom_site_label_A
    _geom_hbond_site_symmetry_A
    _geom_hbond_distance_DH
    _geom_hbond_distance_HA
    _geom_hbond_distance_DA
    _geom_hbond_angle_DHA
    O1W H1WA O3 . 0.85 2.22 3.022(5) 157
    O1W H1WB O3 7_665 0.85 2.42 3.215(5) 157
data_global
_journal_date_recd_electronic     2011-04-14
_journal_date_accepted     2011-05-27
_journal_name_full     'Acta Crystallographica, Section E'
_journal_year     2011
_journal_volume     67
_journal_issue      7
_journal_page_first     m864
_journal_page_last     m864
_journal_paper_category     QM
_journal_coeditor_code     HY2421
_publ_contact_author_name     'Zhen-Hua Qin'
_publ_contact_author_address
;
Shangqiu Medical College
Shangqiu, Henan 476100
People's Republic of China
;
_publ_contact_author_email     qinzhenhua1969@163.com
_publ_contact_author_fax     '86-370-3251098'
_publ_contact_author_phone     '86-370-3251098'
_publ_section_title
;\
<i>catena</i>-Poly[[[(1,10-phenanthroline-\k^2^<i>N</i>,<i>N</i>')zinc]-\m-\
pyridine-2,3-dicarboxylato-\k^4^<i>N</i>,<i>O</i>^2^:<i>O</i>^2'^,\
<i>O</i>^3^] monohydrate]
;
loop_
    _publ_author_name
    _publ_author_address
    'Qin, Zhen-Hua'
;
Shangqiu Medical College
Shangqiu, Henan 476100
People's Republic of China
;
    'Lou, Shu-Fang'
;
Shangqiu Medical College
Shangqiu, Henan 476100
People's Republic of China
;
    'Wang, Na'
;
Shangqiu Medical College
Shangqiu, Henan 476100
People's Republic of China
;
    'Wang, Fu-Yu'
;
Shangqiu Medical College
Shangqiu, Henan 476100
People's Republic of China
;
