# Supplementary material for: catena-Poly[[[(1,10-phenanthroline-κ2 N,N′)zinc]-μ-pyridine-2,3-dicarboxyl­ato-κ4 N,O 2:O 2′,O 3] monohydrate]
Source: Acta Crystallogr Sect E Struct Rep Online. 2011 Jun 4;67(Pt 7):m864. doi: 10.1107/S1600536811020344 (PMC3152098; doi:10.1107/S1600536811020344)
Supplement: Supplementary file 2 [file e-67-0m864-Isup2.hkl]

# 
# h,k,l, Fc-squared, Fo-squared, sigma(Fo-squared) and status flag 
# 
data_I
_shelx_title ' I         Pbca         R = 0.05' 
_shelx_refln_list_code          4 
_shelx_F_calc_maximum      345.42 
_exptl_crystal_F_000      1744.00 
_reflns_d_resolution_high  0.7696 
 
loop_ 
 _symmetry_equiv_pos_as_xyz 
 'x, y, z' 
 '-x+1/2, -y, z+1/2' 
 'x+1/2, -y+1/2, -z' 
 '-x, y+1/2, -z+1/2' 
 '-x, -y, -z' 
 'x-1/2, y, -z-1/2' 
 '-x-1/2, y-1/2, z' 
 'x, -y-1/2, z-1/2' 
 
_cell_length_a    12.2099 
_cell_length_b    11.6922 
_cell_length_c    23.2513 
_cell_angle_alpha  90.000 
_cell_angle_beta   90.000 
_cell_angle_gamma  90.000 
 
_shelx_F_squared_multiplier     1.000 
 
loop_ 
 _refln_index_h 
 _refln_index_k 
 _refln_index_l 
 _refln_F_squared_calc 
 _refln_F_squared_meas 
 _refln_F_squared_sigma 
 _refln_observed_status 
   2   0   0   119316.43   120343.20   1102.73 o 
   4   0   0     7748.75     6118.57     87.30 o 
   6   0   0     2765.41     3837.86     95.68 o 
   8   0   0     6045.95     6406.87    114.80 o 
  10   0   0     4862.24     4683.89    106.16 o 
  12   0   0     4278.50     4423.05    113.20 o 
  14   0   0     6439.19     6348.09    263.51 o 
   2   1   0     2122.35     2997.36     28.89 o 
   4   1   0     9936.87     9636.22     85.37 o 
   6   1   0     5108.80     4570.36     89.90 o 
   8   1   0     8504.76     9149.25    101.87 o 
  10   1   0       96.77       60.10     16.32 o 
  12   1   0      385.48      380.70     34.97 o 
  14   1   0       74.18       69.66     58.86 o 
   0   2   0    98564.20   112050.70   1077.11 o 
   2   2   0    21141.89    21968.21    157.21 o 
   4   2   0     6471.57     6500.74     60.51 o 
   6   2   0     4138.06     4752.11     56.28 o 
   8   2   0      619.27      522.39     29.28 o 
  10   2   0     6047.64     5571.37    100.69 o 
  12   2   0     1321.44     1191.85     50.13 o 
  14   2   0      430.90      475.39     54.13 o 
   2   3   0       22.72       -8.66      8.66 o 
   4   3   0    19856.44    20026.74    155.14 o 
   6   3   0    20025.39    19918.32    153.42 o 
   8   3   0    10838.47    10319.03    103.15 o 
  10   3   0     1003.01      981.60     42.94 o 
  12   3   0      171.83      146.47     26.29 o 
  14   3   0     2284.05     2051.41     80.10 o 
   0   4   0      113.08      125.43     15.25 o 
   2   4   0     5517.77     5988.45    108.57 o 
   4   4   0     1952.78     2568.33     41.66 o 
   6   4   0        1.17       -5.60      7.24 o 
   8   4   0       80.24       74.08     15.42 o 
  10   4   0      200.99      133.91     22.83 o 
  12   4   0      551.27      497.97     44.36 o 
  14   4   0      164.73       99.68     32.11 o 
   2   5   0    16936.14    18230.56    146.59 o 
   4   5   0    68044.21    72782.91    500.25 o 
   6   5   0     1504.23      835.17     32.59 o 
   8   5   0     1116.78      915.33     38.31 o 
  10   5   0     5366.69     5337.26    148.81 o 
  12   5   0      964.68      998.20     68.15 o 
  14   5   0      166.51      150.72     41.47 o 
   0   6   0     8966.40     8365.25    146.70 o 
   2   6   0    13962.22    14616.30    128.21 o 
   4   6   0    29269.83    32982.09    279.91 o 
   6   6   0       35.88       40.39     14.34 o 
   8   6   0     3360.27     3195.74     84.62 o 
  10   6   0     2543.77     2614.49     79.04 o 
  12   6   0     1139.65     1063.52     73.63 o 
  14   6   0       14.90       35.44     36.31 o 
   2   7   0       34.29       -4.48     10.43 o 
   4   7   0     9592.63    10240.25    111.89 o 
   6   7   0     9843.18     9777.01    126.79 o 
   8   7   0     4037.21     3950.51     93.18 o 
  10   7   0      938.50     1052.38     69.27 o 
  12   7   0       89.79      102.14     36.97 o 
  14   7   0      499.79      461.22     76.28 o 
   0   8   0    27163.81    24763.99    299.59 o 
   2   8   0    17942.08    16929.49    203.61 o 
   4   8   0    20866.18    21176.00    212.63 o 
   6   8   0       47.48       73.55     19.37 o 
   8   8   0       23.44       43.27     21.96 o 
  10   8   0     2704.03     2933.93    126.09 o 
  12   8   0     3358.28     3617.03    128.63 o 
   2   9   0     1189.80     1070.74     41.66 o 
   4   9   0     4210.79     4125.50     80.12 o 
   6   9   0      125.73      130.62     27.26 o 
   8   9   0     1389.38     1430.24     77.99 o 
  10   9   0       37.18       47.71     37.46 o 
  12   9   0      341.49      356.76     79.72 o 
   0  10   0    15300.24    15504.08    543.36 o 
   2  10   0     6977.47     6597.86    106.03 o 
   4  10   0       36.43       34.75     18.76 o 
   6  10   0      319.17      406.52     61.48 o 
   8  10   0      698.72      614.24     60.40 o 
  10  10   0       54.47       97.20     39.08 o 
   2  11   0       25.82       19.49     22.52 o 
   4  11   0       68.74       57.30     26.60 o 
   6  11   0     2709.90     2700.24     86.25 o 
   8  11   0     6301.68     5836.71    199.15 o 
  10  11   0        7.86       38.67     36.33 o 
   0  12   0      839.86     1032.88     81.78 o 
   2  12   0     1119.34     1185.14     60.77 o 
   4  12   0        2.70        8.50     28.76 o 
   6  12   0      713.02      895.17     70.49 o 
   8  12   0     1673.02     1482.11     90.82 o 
   2  13   0     2365.91     2539.55    102.52 o 
   4  13   0      989.98     1117.29     93.41 o 
   6  13   0     2192.56     2722.00    143.04 o 
   0  14   0      305.19      335.06     67.85 o 
   2  14   0       14.55       -2.26     37.50 o 
   4  14   0      340.66      312.51     67.32 o 
   6  14   0        0.74      -32.66     70.91 o 
   2  15   0      358.36      265.27     56.55 o 
   1   1   1     5005.22     5726.27     34.49 o 
   2   1   1    11357.92    12455.60     63.21 o 
   3   1   1    24055.69    24972.17    120.54 o 
   4   1   1     2060.04     1371.39     17.45 o 
   5   1   1    10058.89     8584.59     59.01 o 
   6   1   1     6353.42     5670.69     47.64 o 
   7   1   1     4357.46     3310.23     36.94 o 
   8   1   1     4193.82     3972.50     43.57 o 
   9   1   1     4387.65     4115.06     45.12 o 
  10   1   1     2414.61     2384.69     35.99 o 
  11   1   1      586.28      574.07     21.49 o 
  12   1   1      349.99      375.47     21.64 o 
  13   1   1      110.72       66.40     18.62 o 
  14   1   1       31.84       47.15     31.32 o 
  15   1   1       96.00       14.41     58.24 o 
   0   2   1     8128.89     8108.48     64.40 o 
   1   2   1     4247.79     3074.23     23.16 o 
   2   2   1    80421.98    93972.91    398.19 o 
   3   2   1       43.71      333.73      9.33 o 
   4   2   1       79.59      211.00      7.79 o 
   5   2   1     1468.36     1523.15     19.65 o 
   6   2   1      573.98      766.79     15.85 o 
   7   2   1        8.11       17.17      6.35 o 
   8   2   1      166.61      240.11     12.39 o 
   9   2   1       12.06       15.85      8.13 o 
  10   2   1       39.07       12.88     10.20 o 
  11   2   1       14.30        7.60     11.00 o 
  12   2   1      878.96      912.95     32.03 o 
  13   2   1      113.21      107.27     18.94 o 
  14   2   1      311.68      293.00     31.91 o 
  15   2   1      796.35      843.95    116.61 o 
   1   3   1     1830.32     2279.31     20.87 o 
   2   3   1    87711.52   103867.93    522.55 o 
   3   3   1     2485.81     2571.34     23.46 o 
   4   3   1     1764.61     1620.99     21.94 o 
   5   3   1     5773.27     5855.02     43.05 o 
   6   3   1     3557.34     3779.46     35.17 o 
   7   3   1     1515.21     1400.27     22.45 o 
   8   3   1     3837.25     3796.70     39.90 o 
   9   3   1      714.27      645.94     21.74 o 
  10   3   1       68.47       47.27     12.16 o 
  11   3   1      179.14      179.03     17.73 o 
  12   3   1       88.87       54.84     16.13 o 
  13   3   1      336.44      276.55     25.73 o 
  14   3   1       33.22       12.14     18.45 o 
  15   3   1       17.83       30.85     26.24 o 
   0   4   1    10555.04     8657.39     78.43 o 
   1   4   1     3266.85     2172.32     22.76 o 
   2   4   1    72531.56    79518.74    390.35 o 
   3   4   1      104.46       19.44      7.74 o 
   4   4   1    13903.02    14147.91     92.53 o 
   5   4   1     1971.61     2113.74     36.62 o 
   6   4   1     3560.72     4040.43     37.40 o 
   7   4   1       16.41       37.33      8.71 o 
   8   4   1     1969.74     1898.29     34.21 o 
   9   4   1       99.53       79.69     12.92 o 
  10   4   1     2458.14     2528.21     53.25 o 
  11   4   1     2342.59     2366.51     60.38 o 
  12   4   1     2815.00     2963.36     58.18 o 
  13   4   1     3813.53     3720.81     75.36 o 
  14   4   1     1225.02     1266.77     55.88 o 
  15   4   1      278.39      373.74     43.34 o 
   1   5   1     3011.12     3906.97     35.04 o 
   2   5   1     7973.51    10576.67     70.81 o 
   3   5   1     1711.20     2396.10     32.55 o 
   4   5   1       24.70       63.34      7.81 o 
   5   5   1     1479.49     1654.05     29.29 o 
   6   5   1     1123.31     1058.23     26.91 o 
   7   5   1        6.30        9.28      8.95 o 
   8   5   1       36.53       22.78     10.93 o 
   9   5   1     1553.49     1560.98     39.02 o 
  10   5   1      756.92      803.59     34.45 o 
  11   5   1       60.95       26.90     20.44 o 
  12   5   1        1.91       -7.65     17.60 o 
  13   5   1        7.31       -8.78     18.37 o 
  14   5   1        4.32       13.39     22.96 o 
   0   6   1     4913.54     4317.86     56.87 o 
   1   6   1     4196.12     2965.07     32.15 o 
   2   6   1     8094.46     8072.10     59.22 o 
   3   6   1     4478.91     4149.91     46.85 o 
   4   6   1     3565.56     3200.97     37.56 o 
   5   6   1      642.02      799.20     25.04 o 
   6   6   1        3.14       10.47      8.95 o 
   7   6   1       17.50        8.12     10.69 o 
   8   6   1     1200.70     1147.90     36.25 o 
   9   6   1       35.90       32.01     14.29 o 
  10   6   1      553.82      522.60     37.37 o 
  11   6   1     1374.82     1422.14     54.88 o 
  12   6   1      792.47      866.22     47.28 o 
  13   6   1      972.86     1050.60     53.84 o 
  14   6   1      861.40      931.79     53.98 o 
   1   7   1     3253.75     3550.45     38.13 o 
   2   7   1     8094.49     8575.17     69.84 o 
   3   7   1     5331.56     5014.84     55.33 o 
   4   7   1     1726.63     1492.95     27.10 o 
   5   7   1     7965.94     7492.03     66.34 o 
   6   7   1     4525.71     4524.91     61.07 o 
   7   7   1      619.75      572.70     27.92 o 
   8   7   1       16.81       16.70     13.48 o 
   9   7   1      210.54      239.38     25.06 o 
  10   7   1      184.56      188.71     24.25 o 
  11   7   1      171.38      173.81     27.56 o 
  12   7   1      387.30      295.54     34.10 o 
  13   7   1       48.23       40.91     24.80 o 
  14   7   1       27.09       -1.34     30.13 o 
   0   8   1     1407.24     1531.37     37.63 o 
   1   8   1      953.23     1064.17     26.45 o 
   2   8   1     1638.75     1739.80     33.10 o 
   3   8   1      315.06      341.46     18.68 o 
   4   8   1      987.87      980.50     26.76 o 
   5   8   1       12.39       11.78      9.59 o 
   6   8   1     4700.83     4882.85     62.52 o 
   7   8   1     1426.72     1415.21     46.20 o 
   8   8   1       31.80       41.73     16.61 o 
   9   8   1       81.23       52.09     20.54 o 
  10   8   1      472.59      432.81     36.66 o 
  11   8   1      398.78      377.95     53.10 o 
  12   8   1      790.32      734.12     48.82 o 
  13   8   1       81.93       32.82     27.25 o 
   1   9   1      132.97       99.97     13.72 o 
   2   9   1      641.90      574.78     23.16 o 
   3   9   1     5265.09     4953.65     76.87 o 
   4   9   1     3459.71     3229.59     54.51 o 
   5   9   1     1697.38     1503.40     36.33 o 
   6   9   1    11768.49    11700.77    115.57 o 
   7   9   1     3942.53     3873.41     68.54 o 
   8   9   1     4181.73     4165.48     79.93 o 
   9   9   1     1896.85     1784.48     73.90 o 
  10   9   1      554.69      562.56     43.50 o 
  11   9   1      334.59      342.48     37.60 o 
  12   9   1       20.56       18.19     25.80 o 
   0  10   1      457.87      408.85     41.00 o 
   1  10   1      303.88      302.57     23.47 o 
   2  10   1      734.66      730.13     27.31 o 
   3  10   1     1481.60     1525.28     36.91 o 
   4  10   1       47.26       39.76     14.97 o 
   5  10   1     2879.10     2749.48     52.93 o 
   6  10   1     3401.63     3237.17     63.43 o 
   7  10   1      221.55      234.39     26.43 o 
   8  10   1       81.03       66.64     22.92 o 
   9  10   1      648.93      709.24     46.29 o 
  10  10   1      398.06      408.04     40.48 o 
  11  10   1      762.25      784.39     53.11 o 
   1  11   1     1756.29     1605.74     45.38 o 
   2  11   1      683.58      710.94     33.11 o 
   3  11   1     3093.51     3017.64     59.73 o 
   4  11   1     5034.12     4878.65     72.77 o 
   5  11   1     2958.42     2772.59     60.14 o 
   6  11   1     2924.20     2813.29     67.33 o 
   7  11   1     1428.76     1568.83     54.83 o 
   8  11   1     1519.19     1528.72     78.98 o 
   9  11   1      161.23      155.14     30.19 o 
  10  11   1      268.61      283.35     37.44 o 
   0  12   1     5838.66     5747.24    123.68 o 
   1  12   1     3406.73     3431.89     67.41 o 
   2  12   1     4451.55     4429.19     83.60 o 
   3  12   1     1471.04     1453.36     50.53 o 
   4  12   1       10.58        5.76     20.77 o 
   5  12   1       27.37       48.74     21.21 o 
   6  12   1        9.62       -9.17     19.36 o 
   7  12   1       41.93       66.03     26.56 o 
   8  12   1       28.18       14.43     25.63 o 
   9  12   1      420.80      366.63     40.84 o 
   1  13   1       24.30       23.79     23.57 o 
   2  13   1       88.85       77.47     24.22 o 
   3  13   1      159.11      124.38     27.81 o 
   4  13   1        8.90       51.03     24.89 o 
   5  13   1       12.23       14.74     26.34 o 
   6  13   1       72.87       32.03     32.73 o 
   7  13   1      115.69       78.58     29.56 o 
   8  13   1       58.80       45.21     77.80 o 
   0  14   1     1715.51     1832.63     91.71 o 
   1  14   1      875.47      917.13     48.50 o 
   2  14   1      602.16      650.07     47.85 o 
   3  14   1      393.35      462.04     54.66 o 
   4  14   1      517.45      540.08     59.57 o 
   5  14   1      396.54      362.14     51.34 o 
   6  14   1        8.38        7.20     71.41 o 
   1  15   1       13.24       13.23     30.33 o 
   2  15   1       86.37       71.46     31.71 o 
   0   0   2      639.27      912.35     16.07 o 
   1   0   2   113117.57   121673.52    975.72 o 
   2   0   2     7816.23     8700.85     63.05 o 
   3   0   2    16982.26    16163.27    121.88 o 
   4   0   2     1640.25     1349.67     35.50 o 
   5   0   2     1114.12     1879.28     33.21 o 
   6   0   2     6406.93     7707.00     82.10 o 
   7   0   2     1597.01     1550.64     35.64 o 
   8   0   2        6.73       -0.38     10.37 o 
   9   0   2     5702.89     5771.77     94.97 o 
  10   0   2      289.75      324.12     24.88 o 
  11   0   2     1939.89     1930.90     62.79 o 
  12   0   2        0.93       12.52     18.53 o 
  13   0   2     1756.80     2157.99    108.08 o 
  14   0   2       22.11      -11.06     48.31 o 
  15   0   2     2197.01     2182.01    168.39 o 
   1   1   2      445.95      517.95     11.61 o 
   2   1   2     2126.20     2892.01     24.30 o 
   3   1   2     7974.13     9041.35     52.05 o 
   4   1   2     3476.19     3957.76     35.31 o 
   5   1   2     5003.65     5032.04     39.75 o 
   6   1   2      756.06     1083.84     18.84 o 
   7   1   2     1368.50     1275.12     22.02 o 
   8   1   2      293.35      358.60     14.60 o 
   9   1   2      977.70      977.14     22.89 o 
  10   1   2      824.98      871.54     23.44 o 
  11   1   2     1295.84     1238.92     29.73 o 
  12   1   2        0.01        6.45     12.81 o 
  13   1   2      181.04      180.30     23.82 o 
  14   1   2       39.25       19.53     26.08 o 
  15   1   2       69.30      132.88     67.31 o 
   0   2   2    31671.28    37278.68    249.38 o 
   1   2   2     8008.61     5556.45     33.44 o 
   2   2   2     2398.19     3327.50     21.96 o 
   3   2   2     7502.44     6012.22     40.71 o 
   4   2   2     4147.88     5119.70     41.68 o 
   5   2   2     9609.63    10250.11     64.89 o 
   6   2   2       45.91       56.91      7.85 o 
   7   2   2      953.16     1337.43     22.52 o 
   8   2   2      266.91      348.61     14.64 o 
   9   2   2     5015.08     5015.57     50.70 o 
  10   2   2     1059.85     1124.64     29.92 o 
  11   2   2     1540.12     1590.45     40.94 o 
  12   2   2      134.68      104.53     19.82 o 
  13   2   2      435.83      598.16     36.01 o 
  14   2   2      125.25       72.66     24.64 o 
  15   2   2      419.07      491.13    174.60 o 
   1   3   2        8.89       31.61      4.55 o 
   2   3   2     1074.79     1355.10     13.99 o 
   3   3   2    23609.66    23482.95    109.79 o 
   4   3   2      820.78     1114.56     19.43 o 
   5   3   2    36356.91    36340.05    180.27 o 
   6   3   2       23.79       11.87      5.69 o 
   7   3   2    21576.04    20355.25    114.23 o 
   8   3   2     1005.99     1089.21     21.98 o 
   9   3   2     4369.67     4161.67     52.66 o 
  10   3   2     1405.52     1507.34     37.36 o 
  11   3   2      906.63      930.50     31.64 o 
  12   3   2       68.26       97.73     17.57 o 
  13   3   2     2268.62     2096.26     57.61 o 
  14   3   2        7.08       39.42     23.16 o 
  15   3   2      372.33      325.93     48.06 o 
   0   4   2     9600.79    11283.06    109.87 o 
   1   4   2     1018.60     1157.51     16.61 o 
   2   4   2      843.04     1020.13     15.78 o 
   3   4   2      905.88     1338.01     16.18 o 
   4   4   2      428.08      561.50     12.94 o 
   5   4   2       26.35       26.06      5.10 o 
   6   4   2      111.67      125.78      8.46 o 
   7   4   2        1.35        2.84      7.79 o 
   8   4   2        0.06       -2.83      8.90 o 
   9   4   2      307.71      369.25     20.83 o 
  10   4   2      898.36      886.10     36.24 o 
  11   4   2       27.70       22.33     15.62 o 
  12   4   2      142.73      109.53     20.08 o 
  13   4   2        6.18      -11.62     18.69 o 
  14   4   2       29.31       10.83     24.04 o 
  15   4   2      137.01       99.86     32.76 o 
   1   5   2     6815.68     7285.43     52.65 o 
   2   5   2      758.16      931.10     16.13 o 
   3   5   2    20301.90    20209.21    120.71 o 
   4   5   2    11120.80    14029.65     90.72 o 
   5   5   2    12400.98    10651.03     85.20 o 
   6   5   2      687.66      811.84     21.90 o 
   7   5   2     5267.30     4472.12     63.13 o 
   8   5   2       58.55       47.66     11.80 o 
   9   5   2     1070.58      921.40     29.66 o 
  10   5   2       19.80       35.57     14.44 o 
  11   5   2     2917.00     2797.44     59.89 o 
  12   5   2      291.64      307.65     36.46 o 
  13   5   2      296.75      229.73     33.25 o 
  14   5   2      355.15      380.51     35.46 o 
   0   6   2      141.42      235.63     15.50 o 
   1   6   2    18819.31    18624.63    109.89 o 
   2   6   2       74.50      108.03      9.30 o 
   3   6   2     7998.15     8203.76     71.02 o 
   4   6   2     4471.64     5004.08     48.24 o 
   5   6   2      165.75      120.01     10.68 o 
   6   6   2      938.92      951.92     28.20 o 
   7   6   2       33.66       21.90     10.89 o 
   8   6   2     1670.60     1788.22     39.87 o 
   9   6   2     1251.19     1213.50     42.50 o 
  10   6   2      182.55      158.59     22.41 o 
  11   6   2     1032.76     1066.44     53.51 o 
  12   6   2        1.64      -17.55     19.59 o 
  13   6   2     1055.44     1033.36     62.58 o 
  14   6   2        4.47      -23.43     23.43 o 
   1   7   2       19.66        3.84      6.47 o 
   2   7   2      290.93      314.56     14.32 o 
   3   7   2      106.45       30.49      9.21 o 
   4   7   2     3494.71     4102.37     45.35 o 
   5   7   2     2417.73     2290.55     34.34 o 
   6   7   2     1119.31     1083.85     37.17 o 
   7   7   2     1996.54     1925.94     42.96 o 
   8   7   2      201.90      223.90     34.81 o 
   9   7   2     1509.31     1549.40     49.23 o 
  10   7   2      180.80      186.76     24.23 o 
  11   7   2      729.35      712.02     44.40 o 
  12   7   2       88.90      103.69     25.13 o 
  13   7   2       15.77       23.39     23.98 o 
  14   7   2       15.95       29.03     39.11 o 
   0   8   2     2122.09     2206.08     45.38 o 
   1   8   2    13501.46    12130.67     98.23 o 
   2   8   2      190.45      179.26     14.53 o 
   3   8   2     9094.38     8616.09     92.98 o 
   4   8   2      429.15      529.65     20.75 o 
   5   8   2      750.40      735.55     25.85 o 
   6   8   2       10.26        3.84     11.41 o 
   7   8   2       15.77       25.12     14.19 o 
   8   8   2       50.20       69.17     18.53 o 
   9   8   2     1613.21     1506.93     50.68 o 
  10   8   2        4.46        3.02     18.68 o 
  11   8   2     2752.62     2729.09     79.33 o 
  12   8   2       42.24       45.00     24.58 o 
  13   8   2     1801.12     2260.67     78.47 o 
   1   9   2      603.61      722.01     24.60 o 
   2   9   2       67.34       53.60     12.43 o 
   3   9   2     1469.44     1584.50     34.88 o 
   4   9   2      413.64      486.86     21.68 o 
   5   9   2      491.09      444.39     23.22 o 
   6   9   2     4651.08     4779.04     69.23 o 
   7   9   2     3348.72     3446.45     70.64 o 
   8   9   2      117.38      102.67     21.75 o 
   9   9   2       46.99       43.83     20.09 o 
  10   9   2       78.89       28.45     22.90 o 
  11   9   2      222.84      210.32     32.88 o 
  12   9   2       15.59        4.68     25.21 o 
   0  10   2       21.17       25.02     20.94 o 
   1  10   2     6051.58     5638.59     82.52 o 
   2  10   2      756.10      763.29     27.43 o 
   3  10   2     2770.47     2587.57     46.38 o 
   4  10   2       37.40       19.95     13.71 o 
   5  10   2      133.23      121.25     18.42 o 
   6  10   2      380.31      386.99     30.84 o 
   7  10   2      142.71       97.85     22.98 o 
   8  10   2      318.47      320.99     31.01 o 
   9  10   2       62.09       62.06     24.83 o 
  10  10   2        7.37       12.80     22.51 o 
  11  10   2      428.60      529.03     45.14 o 
   1  11   2      213.28      195.80     31.71 o 
   2  11   2      447.78      460.64     28.63 o 
   3  11   2      127.94      119.68     21.49 o 
   4  11   2      494.02      496.66     32.92 o 
   5  11   2      332.73      262.39     28.56 o 
   6  11   2      378.48      343.76     30.76 o 
   7  11   2     3569.88     3707.01     79.20 o 
   8  11   2       44.74       19.74     23.93 o 
   9  11   2      814.25      896.75     53.47 o 
  10  11   2       26.80       41.69     26.74 o 
   0  12   2       46.51       73.06     28.32 o 
   1  12   2       54.95       52.06     19.05 o 
   2  12   2        1.13      -10.11     18.18 o 
   3  12   2       46.24       24.66     19.49 o 
   4  12   2      185.75      157.15     27.30 o 
   5  12   2       18.47       29.62     20.56 o 
   6  12   2       84.45       78.27     23.34 o 
   7  12   2       60.67       70.71     26.81 o 
   8  12   2      178.74      109.87     39.50 o 
   9  12   2       37.45       26.44     27.41 o 
   1  13   2      611.32      632.65     39.57 o 
   2  13   2      178.72      178.80     28.22 o 
   3  13   2      860.86      953.92     50.52 o 
   4  13   2      122.38      143.47     32.14 o 
   5  13   2     1898.43     2106.38     77.73 o 
   6  13   2       74.41       20.90     28.16 o 
   7  13   2     1901.29     2479.59     80.19 o 
   8  13   2      177.48       77.53     54.11 o 
   0  14   2      960.73      914.90     85.83 o 
   1  14   2      366.28      527.37     47.65 o 
   2  14   2      135.31      135.26     31.31 o 
   3  14   2     1470.57     1691.16     79.32 o 
   4  14   2       33.47       20.09     29.41 o 
   5  14   2        7.10       15.11     29.56 o 
   6  14   2       17.03       24.22     67.80 o 
   1  15   2      113.13       88.56     39.70 o 
   2  15   2      469.74      434.17     49.32 o 
   1   1   3     1449.72     1352.57     15.13 o 
   2   1   3     1790.95     1357.74     16.27 o 
   3   1   3     3511.23     5731.49     38.96 o 
   4   1   3     5075.90     4157.44     32.74 o 
   5   1   3      475.88      135.58      7.82 o 
   6   1   3       44.50      292.30     11.29 o 
   7   1   3    10320.70    10459.53     72.32 o 
   8   1   3     1608.02     1211.40     23.13 o 
   9   1   3     3852.01     3873.36     43.85 o 
  10   1   3     2425.36     2351.28     37.61 o 
  11   1   3     1169.94     1231.85     30.04 o 
  12   1   3     2878.80     2951.41     62.96 o 
  13   1   3      427.36      411.56     43.15 o 
  14   1   3       66.57       76.57     41.63 o 
  15   1   3      220.83      248.64     47.29 o 
   0   2   3     4475.20     4172.97     40.59 o 
   1   2   3     9555.89     9718.35     52.85 o 
   2   2   3     8050.54    11913.58     64.01 o 
   3   2   3      623.19      401.77      9.48 o 
   4   2   3      198.08      125.95      7.01 o 
   5   2   3     3179.28     3380.52     31.68 o 
   6   2   3     1057.03     1296.45     20.47 o 
   7   2   3        0.41       -5.31      5.95 o 
   8   2   3     1412.75     1499.16     25.81 o 
   9   2   3      301.70      418.05     17.68 o 
  10   2   3        9.39        9.26     10.60 o 
  11   2   3       54.07       63.76     14.69 o 
  12   2   3       16.44       -0.43     13.08 o 
  13   2   3      325.03      301.54     28.99 o 
  14   2   3      437.19      450.09     47.84 o 
  15   2   3       50.35      114.80     40.45 o 
   1   3   3     3320.59     4344.58     33.73 o 
   2   3   3      520.23     1010.17     13.30 o 
   3   3   3      126.00      248.92      7.13 o 
   4   3   3    10819.65    10930.53     66.27 o 
   5   3   3       58.68        9.53      5.05 o 
   6   3   3     4433.53     4138.89     48.94 o 
   7   3   3     3871.40     3870.43     43.75 o 
   8   3   3      843.55      849.49     21.82 o 
   9   3   3      711.22      740.88     24.36 o 
  10   3   3      393.93      457.06     23.79 o 
  11   3   3        5.81       15.04     13.04 o 
  12   3   3      110.41       82.90     17.48 o 
  13   3   3       35.01       20.43     17.61 o 
  14   3   3       50.39       37.76     26.67 o 
  15   3   3       49.27       22.24     27.12 o 
   0   4   3    35910.50    34534.32    245.14 o 
   1   4   3    10541.05     8721.97     59.06 o 
   2   4   3    12254.63    10131.23     62.78 o 
   3   4   3    25686.80    27151.90    127.64 o 
   4   4   3     3246.98     2623.53     31.08 o 
   5   4   3     7650.67     8498.22     63.07 o 
   6   4   3     2122.14     2317.81     27.84 o 
   7   4   3      166.33      196.33     14.56 o 
   8   4   3       13.92       20.25     10.08 o 
   9   4   3       65.48       33.63     11.66 o 
  10   4   3     1567.85     1532.77     40.03 o 
  11   4   3     1837.02     1889.56     48.89 o 
  12   4   3     3967.99     4084.57     73.77 o 
  13   4   3      169.88      188.52     24.99 o 
  14   4   3     1066.63     1166.65     61.76 o 
  15   4   3       71.08       98.65     32.00 o 
   1   5   3      944.12     1167.44     18.66 o 
   2   5   3      366.06      658.32     14.25 o 
   3   5   3      962.58     1053.45     16.45 o 
   4   5   3      930.69      714.21     13.70 o 
   5   5   3      769.81      741.01     19.65 o 
   6   5   3     2039.48     1996.79     32.49 o 
   7   5   3      170.95      136.50     21.02 o 
   8   5   3     3563.43     3531.62     51.63 o 
   9   5   3      281.41      274.98     20.79 o 
  10   5   3      205.82      154.51     26.78 o 
  11   5   3      222.71      235.37     23.59 o 
  12   5   3       34.20        5.05     17.06 o 
  13   5   3       40.12       10.89     19.35 o 
  14   5   3       26.57       17.02     23.60 o 
   0   6   3     6143.47     5075.75     63.52 o 
   1   6   3    11888.19    11213.99     75.75 o 
   2   6   3     3982.81     3174.42     33.62 o 
   3   6   3     7863.17     7907.36     63.74 o 
   4   6   3       30.79        6.09      6.57 o 
   5   6   3      720.65      648.15     20.22 o 
   6   6   3      107.76      161.55     15.25 o 
   7   6   3     1814.16     1681.75     37.38 o 
   8   6   3     1368.71     1417.12     40.05 o 
   9   6   3       25.57       27.43     14.34 o 
  10   6   3      124.68       72.86     17.89 o 
  11   6   3      756.52      792.03     42.53 o 
  12   6   3      759.61      767.31     42.36 o 
  13   6   3      578.07      537.45     42.61 o 
  14   6   3      229.96      163.27     31.47 o 
   1   7   3      536.40      823.58     24.41 o 
   2   7   3      235.90      155.59     11.77 o 
   3   7   3     3381.37     3177.95     43.04 o 
   4   7   3     5484.78     5213.17     55.19 o 
   5   7   3     1874.63     1776.34     32.42 o 
   6   7   3     1247.21      999.34     30.63 o 
   7   7   3      390.04      465.58     24.15 o 
   8   7   3     1689.13     1556.56     43.74 o 
   9   7   3     1675.70     1774.70     57.89 o 
  10   7   3       72.68       69.76     19.01 o 
  11   7   3      220.90      179.79     25.79 o 
  12   7   3       29.02       27.69     22.35 o 
  13   7   3      145.21      120.09     29.10 o 
   0   8   3     5521.37     6074.34     85.73 o 
   1   8   3       40.58       16.55      8.57 o 
   2   8   3     2383.80     2424.61     39.24 o 
   3   8   3     2187.27     2352.18     39.38 o 
   4   8   3     1231.12     1285.49     29.21 o 
   5   8   3       10.81      -10.71     12.42 o 
   6   8   3      143.58      175.18     17.06 o 
   7   8   3       67.61       86.61     16.87 o 
   8   8   3      190.86      169.43     23.02 o 
   9   8   3      925.41      849.02     45.77 o 
  10   8   3      525.81      472.22     35.03 o 
  11   8   3       58.97       27.14     23.24 o 
  12   8   3        0.84       19.08     23.59 o 
  13   8   3      184.01      162.58     32.75 o 
   1   9   3       19.01       19.61     10.45 o 
   2   9   3     1209.31     1071.05     29.31 o 
   3   9   3       13.56       13.12     10.82 o 
   4   9   3     1544.10     1366.67     34.12 o 
   5   9   3     2311.76     2264.91     43.67 o 
   6   9   3     2483.72     2212.39     47.28 o 
   7   9   3     1642.26     1570.98     60.86 o 
   8   9   3     4107.90     4153.72    105.85 o 
   9   9   3     1888.06     1802.52     73.26 o 
  10   9   3      691.41      696.60     53.88 o 
  11   9   3      164.79      169.99     31.07 o 
  12   9   3      144.01      200.73     33.99 o 
   0  10   3       23.99       -3.11     23.28 o 
   1  10   3     2150.13     2158.54     47.90 o 
   2  10   3      651.34      691.38     26.67 o 
   3  10   3      153.30      147.67     17.96 o 
   4  10   3     1995.21     2002.44     45.62 o 
   5  10   3      243.84      255.65     21.99 o 
   6  10   3      492.70      446.51     33.28 o 
   7  10   3      282.05      261.35     32.37 o 
   8  10   3      521.56      484.40     35.94 o 
   9  10   3      229.20      204.49     34.56 o 
  10  10   3      721.29      669.06     47.50 o 
  11  10   3      131.40       95.90     28.43 o 
   1  11   3       13.48       15.17     15.67 o 
   2  11   3     2663.04     2580.11     60.81 o 
   3  11   3     1639.73     1497.01     44.89 o 
   4  11   3     1292.60     1290.22     37.77 o 
   5  11   3       10.36       26.74     17.54 o 
   6  11   3     1522.46     1484.94     57.12 o 
   7  11   3     1005.50     1015.27     47.23 o 
   8  11   3      202.66      254.12     30.59 o 
   9  11   3      308.25      324.72     42.85 o 
  10  11   3       59.81       82.88     28.71 o 
   0  12   3     4465.99     4432.09    161.54 o 
   1  12   3     7698.73     7909.17    133.12 o 
   2  12   3     3612.13     3660.88    117.56 o 
   3  12   3      113.28      114.69     24.18 o 
   4  12   3     1938.48     1874.82     83.59 o 
   5  12   3      495.95      502.54     46.57 o 
   6  12   3       45.13       73.41     23.50 o 
   7  12   3      439.56      378.77     35.75 o 
   8  12   3      503.32      471.73     44.20 o 
   9  12   3      711.91      644.49     50.07 o 
   1  13   3        0.87       14.11     20.03 o 
   2  13   3      499.84      415.28     35.68 o 
   3  13   3      149.27      190.61     30.87 o 
   4  13   3      261.28      233.24     36.41 o 
   5  13   3       61.56       71.79     29.99 o 
   6  13   3      206.37      144.32     34.84 o 
   7  13   3      272.51      217.62     46.80 o 
   8  13   3      524.72      494.52     81.92 o 
   0  14   3     1376.40     1551.33     90.66 o 
   1  14   3      964.58     1080.39     56.13 o 
   2  14   3     1309.53     1406.36     61.48 o 
   3  14   3      139.10      149.59     39.50 o 
   4  14   3      983.68     1039.80     63.43 o 
   5  14   3      134.95      102.93     35.19 o 
   1  15   3       22.01      -21.96     30.87 o 
   0   0   4     4104.67     2068.57     29.82 o 
   1   0   4    31840.56    40644.52    271.15 o 
   2   0   4    72664.35    75487.63    456.97 o 
   3   0   4    15935.57    18710.16    137.33 o 
   4   0   4     8837.18     7823.28     67.45 o 
   5   0   4     6778.44     7924.81     72.89 o 
   6   0   4      318.49      495.28     18.46 o 
   7   0   4    10600.07    12686.85    111.84 o 
   8   0   4     3315.93     3121.77     49.71 o 
   9   0   4      168.73      185.26     17.46 o 
  10   0   4     8723.18     8998.40    101.51 o 
  11   0   4      463.15      526.19     40.76 o 
  12   0   4     3501.32     3809.86     95.03 o 
  13   0   4     1711.86     1627.41    100.89 o 
  14   0   4     3991.40     4485.05    253.02 o 
  15   0   4       30.06       -0.87     55.75 o 
   1   1   4     4025.91     4558.77     33.97 o 
   2   1   4    29312.41    34845.70    186.70 o 
   3   1   4     3399.44     3928.02     29.10 o 
   4   1   4    11169.50    11461.25     72.35 o 
   5   1   4     1411.60     1674.38     21.36 o 
   6   1   4     3808.55     3668.71     35.42 o 
   7   1   4      422.00      583.05     16.56 o 
   8   1   4       83.12       11.96      8.19 o 
   9   1   4      397.35      414.07     17.21 o 
  10   1   4     3173.05     3238.54     44.36 o 
  11   1   4        6.79       12.99     11.61 o 
  12   1   4      147.91       87.77     19.62 o 
  13   1   4      241.47      187.43     29.50 o 
  14   1   4       19.80        7.05     29.47 o 
  15   1   4        3.31      -22.48     31.91 o 
   0   2   4     5630.67     3781.96     34.15 o 
   1   2   4       47.77        3.54      3.11 o 
   2   2   4     1152.84     2830.95     25.65 o 
   3   2   4      188.25      109.28      6.27 o 
   4   2   4     7821.08     7599.67     51.89 o 
   5   2   4      436.10      542.87     14.27 o 
   6   2   4      918.34      868.87     18.01 o 
   7   2   4     1095.92     1198.89     21.67 o 
   8   2   4      426.54      340.38     14.61 o 
   9   2   4      495.83      503.24     19.07 o 
  10   2   4     2158.18     2086.93     40.38 o 
  11   2   4      106.02      181.49     18.93 o 
  12   2   4     2644.03     2798.88     58.98 o 
  13   2   4      462.60      480.63     37.48 o 
  14   2   4     1347.10     1570.30     60.57 o 
  15   2   4        0.16       48.19     27.81 o 
   1   3   4      595.86      837.38     12.41 o 
   2   3   4     2263.60     1702.09     17.83 o 
   3   3   4     7867.47     9572.22     53.93 o 
   4   3   4    21964.84    20949.93    111.38 o 
   5   3   4     2674.77     3007.07     36.22 o 
   6   3   4    19924.88    18093.27    105.31 o 
   7   3   4      829.51     1025.26     20.84 o 
   8   3   4    12423.11    11531.95     86.60 o 
   9   3   4     1532.73     1560.92     44.08 o 
  10   3   4     2985.56     2920.14     52.57 o 
  11   3   4       68.42       88.22     16.02 o 
  12   3   4      191.86      132.96     19.37 o 
  13   3   4       92.31       86.96     24.24 o 
  14   3   4        2.47        6.85     22.28 o 
  15   3   4       41.60       14.58     28.00 o 
   0   4   4     2620.89     2913.33     49.38 o 
   1   4   4     1347.51     1650.84     20.31 o 
   2   4   4      229.02      378.06      9.98 o 
   3   4   4     4646.79     5948.54     41.08 o 
   4   4   4     1958.50     2577.38     25.88 o 
   5   4   4     1258.03     1416.36     20.59 o 
   6   4   4      136.80      136.58      9.04 o 
   7   4   4       12.72       11.44      8.84 o 
   8   4   4      591.51      669.41     24.18 o 
   9   4   4     1575.21     1562.43     38.74 o 
  10   4   4     1237.43     1282.66     46.32 o 
  11   4   4      186.89      164.37     19.70 o 
  12   4   4        1.68      -14.82     14.82 o 
  13   4   4       67.83       62.55     21.30 o 
  14   4   4      634.52      646.34     50.64 o 
  15   4   4      163.13       82.21     32.27 o 
   1   5   4     1574.45     1970.79     24.75 o 
   2   5   4     6842.44     6499.88     49.83 o 
   3   5   4     7030.23     8700.08     57.64 o 
   4   5   4    12046.23    10350.34     61.15 o 
   5   5   4      207.52      186.79     10.64 o 
   6   5   4    23118.55    22339.58    152.65 o 
   7   5   4       69.31      113.20     13.38 o 
   8   5   4     6771.94     6040.19     75.33 o 
   9   5   4     1539.33     1407.31     38.55 o 
  10   5   4     1513.36     1361.12     52.01 o 
  11   5   4      160.83      162.72     21.50 o 
  12   5   4      228.58      263.62     27.12 o 
  13   5   4      275.61      241.55     26.63 o 
  14   5   4       17.21       12.58     26.93 o 
   0   6   4    27305.45    28815.55    222.68 o 
   1   6   4       25.32       42.90      7.07 o 
   2   6   4     3763.73     3510.88     36.23 o 
   3   6   4       27.76       40.86      7.45 o 
   4   6   4      435.02      305.47     13.34 o 
   5   6   4     1303.49     1413.88     29.73 o 
   6   6   4     1322.12     1419.63     34.26 o 
   7   6   4     1085.32     1079.62     32.85 o 
   8   6   4      163.86      111.32     16.09 o 
   9   6   4     2540.82     2516.84     51.22 o 
  10   6   4     2270.73     2160.35     53.27 o 
  11   6   4      573.07      522.14     33.37 o 
  12   6   4      925.32      839.11     41.12 o 
  13   6   4       32.59       26.08     22.13 o 
  14   6   4     1229.64     1412.89     70.56 o 
   1   7   4      883.13     1057.79     21.69 o 
   2   7   4      361.11      338.30     14.92 o 
   3   7   4     1151.67     1345.27     38.41 o 
   4   7   4     1453.60     1172.36     26.32 o 
   5   7   4        0.33       23.52     10.11 o 
   6   7   4     2846.52     2676.96     47.02 o 
   7   7   4     2357.40     2419.72     50.86 o 
   8   7   4     2726.18     2563.85     54.43 o 
   9   7   4       58.63       36.95     17.48 o 
  10   7   4     1458.07     1300.33     48.88 o 
  11   7   4      150.97      180.64     25.85 o 
  12   7   4       35.08       21.89     23.41 o 
  13   7   4        7.75      -22.48     22.48 o 
   0   8   4     7630.03     6564.39     84.16 o 
   1   8   4      218.79      284.73     15.64 o 
   2   8   4     8546.37     7421.78     84.75 o 
   3   8   4       76.64       69.88     11.91 o 
   4   8   4     4127.29     3858.40     53.05 o 
   5   8   4       66.60       71.28     13.05 o 
   6   8   4     1591.15     1520.15     39.11 o 
   7   8   4      187.73      203.07     20.71 o 
   8   8   4     1477.37     1381.50     47.54 o 
   9   8   4      198.68      180.36     24.33 o 
  10   8   4     2315.16     2267.51     83.08 o 
  11   8   4      209.10      164.47     26.74 o 
  12   8   4     1954.43     2142.21     74.15 o 
  13   8   4       53.72       69.73     28.40 o 
   1   9   4      938.88     1062.48     28.78 o 
   2   9   4     1625.07     1772.40     45.38 o 
   3   9   4       92.52       59.14     16.91 o 
   4   9   4      802.53      765.47     29.05 o 
   5   9   4     1847.39     2049.50     44.93 o 
   6   9   4     4110.41     4056.35     64.65 o 
   7   9   4       44.07        4.06     16.38 o 
   8   9   4      218.08      255.15     29.09 o 
   9   9   4       23.05       30.22     19.85 o 
  10   9   4       53.26       79.99     26.55 o 
  11   9   4        0.22       43.08     23.76 o 
  12   9   4       17.68       -1.40     24.40 o 
   0  10   4      290.97      248.34     31.06 o 
   1  10   4      981.01      977.77     35.02 o 
   2  10   4     1216.16     1116.35     33.80 o 
   3  10   4        1.23       -0.01     12.50 o 
   4  10   4     1905.82     1791.40     40.71 o 
   5  10   4       76.79       76.48     16.76 o 
   6  10   4     1129.51     1035.17     40.36 o 
   7  10   4      101.48       59.02     20.24 o 
   8  10   4       63.40       36.26     20.46 o 
   9  10   4       29.52       21.54     21.13 o 
  10  10   4      255.83      283.55     48.00 o 
  11  10   4       24.12       30.24     25.89 o 
   1  11   4      603.20      556.21     30.78 o 
   2  11   4     1645.79     1650.90     49.66 o 
   3  11   4      338.83      356.67     26.84 o 
   4  11   4     3114.13     3087.76     58.88 o 
   5  11   4      212.54      242.04     23.45 o 
   6  11   4     1725.54     1702.29     55.47 o 
   7  11   4      693.59      576.92     38.87 o 
   8  11   4      569.86      719.90     43.47 o 
   9  11   4       36.08      -17.30     23.58 o 
  10  11   4      834.74      893.98     59.84 o 
   0  12   4        5.08       15.92     26.05 o 
   1  12   4        0.14       20.06     20.07 o 
   2  12   4      124.90      154.78     24.78 o 
   3  12   4      143.08      159.43     27.12 o 
   4  12   4      283.71      288.92     32.68 o 
   5  12   4      315.52      288.98     28.06 o 
   6  12   4      193.61      226.90     29.26 o 
   7  12   4       50.93       27.17     22.32 o 
   8  12   4      439.31      396.95     37.53 o 
   9  12   4       27.32        6.80     37.31 o 
   1  13   4        5.52       11.09     20.29 o 
   2  13   4      898.80      907.86     73.01 o 
   3  13   4      145.88      147.60     29.59 o 
   4  13   4     2951.11     2986.15     79.89 o 
   5  13   4      113.87      153.91     33.99 o 
   6  13   4     2320.97     2642.00     87.30 o 
   7  13   4       28.32       34.67     24.96 o 
   0  14   4     1086.71     1211.88    159.34 o 
   1  14   4      113.36       68.41     32.03 o 
   2  14   4      826.81      877.83     52.88 o 
   3  14   4      107.49       73.04     30.56 o 
   4  14   4        1.72       -8.91     29.00 o 
   5  14   4      127.61       69.17     32.48 o 
   1  15   4      166.11      186.89     44.17 o 
   1   1   5     1027.01     1643.95     16.80 o 
   2   1   5     6273.55     6179.91     46.70 o 
   3   1   5      706.75     1808.59     16.84 o 
   4   1   5       98.78       13.60      4.26 o 
   5   1   5    19685.35    20063.49    113.50 o 
   6   1   5     8468.31     7684.27     56.21 o 
   7   1   5     5686.72     5018.23     50.26 o 
   8   1   5     6493.78     6014.01     53.58 o 
   9   1   5     5748.37     5767.69     57.95 o 
  10   1   5      581.09      575.05     22.93 o 
  11   1   5     2895.64     3020.05     68.57 o 
  12   1   5     2249.24     2080.64     70.86 o 
  13   1   5        1.42      -12.04     19.48 o 
  14   1   5        7.50       11.08     28.48 o 
  15   1   5       30.22       -1.78     31.03 o 
   0   2   5      802.21     2131.32     26.31 o 
   1   2   5    16854.67    16308.17     84.45 o 
   2   2   5    10855.19    10066.06     65.69 o 
   3   2   5     3396.27     2884.99     26.56 o 
   4   2   5     1748.81     1697.16     20.16 o 
   5   2   5     1231.18     2263.52     26.24 o 
   6   2   5      405.22      437.99     17.52 o 
   7   2   5       15.32       17.70      7.10 o 
   8   2   5      733.90      759.65     21.76 o 
   9   2   5      380.80      385.60     18.95 o 
  10   2   5      501.63      487.89     23.20 o 
  11   2   5      754.59      754.74     30.80 o 
  12   2   5     2427.07     2450.80     66.06 o 
  13   2   5      964.96      979.51     45.03 o 
  14   2   5       12.99       43.52     23.44 o 
  15   2   5      140.40      215.55     37.48 o 
   1   3   5     1108.39     1312.10     16.41 o 
   2   3   5     1259.52     1593.53     17.90 o 
   3   3   5     3937.93     4355.02     35.56 o 
   4   3   5       45.42       23.13      4.59 o 
   5   3   5     3285.31     3541.85     35.26 o 
   6   3   5     1899.29     1627.71     24.24 o 
   7   3   5     4374.02     4275.82     46.85 o 
   8   3   5     3759.91     3685.91     45.57 o 
   9   3   5      330.60      269.53     21.73 o 
  10   3   5      851.29      774.38     30.46 o 
  11   3   5     1299.65     1125.45     37.03 o 
  12   3   5        8.11       -4.67     16.36 o 
  13   3   5       70.77       50.29     22.68 o 
  14   3   5       85.38       50.70     25.41 o 
  15   3   5      421.07      385.73     40.14 o 
   0   4   5     1368.59     2674.31     39.58 o 
   1   4   5    11799.22    10225.52     62.91 o 
   2   4   5     2265.08     1489.33     18.11 o 
   3   4   5    13524.96    13383.24     76.04 o 
   4   4   5     2544.60     2448.09     24.05 o 
   5   4   5     2543.58     2689.40     28.97 o 
   6   4   5        0.71       11.36      6.45 o 
   7   4   5        1.29       -1.33      8.01 o 
   8   4   5      347.88      330.12     20.73 o 
   9   4   5     7986.15     8006.34     89.95 o 
  10   4   5     1626.96     1535.41     41.00 o 
  11   4   5     3723.37     3822.05     65.10 o 
  12   4   5      844.22      917.50     54.82 o 
  13   4   5      899.75     1099.02     53.06 o 
  14   4   5       91.89      149.84     31.22 o 
  15   4   5     1331.85     1385.05     70.94 o 
   1   5   5     1079.83     1204.37     19.71 o 
   2   5   5       33.84       44.88      6.04 o 
   3   5   5      214.94      387.76     12.55 o 
   4   5   5      207.92      276.52      8.84 o 
   5   5   5       88.73      204.00     12.27 o 
   6   5   5       21.43       13.56      8.90 o 
   7   5   5      668.07      612.96     25.55 o 
   8   5   5      395.06      396.08     23.26 o 
   9   5   5      434.23      457.31     26.33 o 
  10   5   5        5.98        2.57     13.64 o 
  11   5   5      964.43      813.85     37.94 o 
  12   5   5      123.73      120.53     22.65 o 
  13   5   5       28.03       26.42     20.99 o 
  14   5   5       76.59       57.04     29.80 o 
   0   6   5     3613.73     3349.17     51.16 o 
   1   6   5    23116.95    23350.57    133.63 o 
   2   6   5     3515.48     3099.76     34.26 o 
   3   6   5     2412.36     1696.52     23.80 o 
   4   6   5      374.18      254.97     12.10 o 
   5   6   5     1701.67     1628.79     32.11 o 
   6   6   5       56.64       57.72     11.25 o 
   7   6   5       13.77       20.78     15.27 o 
   8   6   5       62.42       53.62     14.46 o 
   9   6   5     1523.48     1648.57     43.56 o 
  10   6   5      464.10      441.61     27.47 o 
  11   6   5      295.28      299.75     27.57 o 
  12   6   5      134.92      207.80     26.52 o 
  13   6   5      410.94      463.29     38.79 o 
  14   6   5      191.58      239.44     39.33 o 
   1   7   5     3539.09     3861.40     41.47 o 
   2   7   5       75.72       13.96      7.97 o 
   3   7   5     5666.05     5315.05     61.68 o 
   4   7   5     2954.31     2623.15     41.32 o 
   5   7   5     2292.17     2029.57     38.04 o 
   6   7   5     2152.58     1871.38     43.77 o 
   7   7   5     2863.94     2604.25     67.66 o 
   8   7   5     3469.34     3385.92     62.73 o 
   9   7   5     1696.46     1582.57     46.98 o 
  10   7   5      669.09      617.86     37.21 o 
  11   7   5      481.06      451.81     34.43 o 
  12   7   5      197.73      136.06     25.97 o 
  13   7   5      258.31      240.49     34.73 o 
   0   8   5     3236.82     4027.99     64.21 o 
   1   8   5     6549.41     7758.79     70.45 o 
   2   8   5      540.00      730.33     23.61 o 
   3   8   5     2457.98     2649.52     41.92 o 
   4   8   5     1504.08     1522.14     33.92 o 
   5   8   5        7.45       11.82     11.90 o 
   6   8   5     1389.78     1383.17     38.29 o 
   7   8   5      147.52      114.98     18.48 o 
   8   8   5       25.91       12.64     15.05 o 
   9   8   5      563.04      543.75     35.52 o 
  10   8   5      278.49      248.59     28.88 o 
  11   8   5      491.47      454.58     39.62 o 
  12   8   5       30.27       39.13     24.60 o 
  13   8   5        1.00       56.88     32.48 o 
   1   9   5      713.72      759.78     25.56 o 
   2   9   5       30.00       16.23     10.86 o 
   3   9   5       52.79       17.91     12.63 o 
   4   9   5     3461.38     3449.05     53.21 o 
   5   9   5     7716.43     7616.73     93.84 o 
   6   9   5     5851.99     5572.72     92.77 o 
   7   9   5     9306.01     9164.98    112.38 o 
   8   9   5     3023.47     2974.42     68.69 o 
   9   9   5     2914.54     2951.76     73.75 o 
  10   9   5      677.33      607.37     40.39 o 
  11   9   5      167.29      140.59     27.16 o 
  12   9   5       66.72       32.82     27.64 o 
   0  10   5     1082.35     1103.52     51.55 o 
   1  10   5      199.73      216.92     20.80 o 
   2  10   5      613.89      617.75     28.06 o 
   3  10   5      809.13      810.01     39.46 o 
   4  10   5       83.85      121.65     18.20 o 
   5  10   5      420.90      393.93     25.85 o 
   6  10   5      210.39      199.86     29.87 o 
   7  10   5        6.66       18.30     17.66 o 
   8  10   5       15.47       41.62     20.23 o 
   9  10   5      235.05      210.13     28.52 o 
  10  10   5        2.94       12.98     21.69 o 
  11  10   5       40.66      105.88     37.22 o 
   1  11   5        0.87        8.91     16.44 o 
   2  11   5      550.86      539.58     33.80 o 
   3  11   5     3717.19     3698.42     73.52 o 
   4  11   5      282.40      283.12     26.94 o 
   5  11   5     2253.62     2413.04     54.38 o 
   6  11   5      567.79      479.59     37.82 o 
   7  11   5      940.71      946.92     46.95 o 
   8  11   5      121.54      125.37     26.05 o 
   9  11   5      521.31      499.08     41.38 o 
  10  11   5      305.22      252.97     38.60 o 
   0  12   5     4435.65     4386.48    128.24 o 
   1  12   5     5435.54     5544.33     93.21 o 
   2  12   5      961.20     1066.98     45.07 o 
   3  12   5     3399.99     3222.99     78.90 o 
   4  12   5      409.04      497.09     36.03 o 
   5  12   5       30.02        3.09     18.49 o 
   6  12   5        0.46       -3.54     20.90 o 
   7  12   5      393.52      369.06     35.19 o 
   8  12   5      415.23      420.66     38.72 o 
   9  12   5       47.02       74.03     36.29 o 
   1  13   5       67.52       77.61     25.84 o 
   2  13   5      469.87      405.24     39.01 o 
   3  13   5      111.41       95.04     27.38 o 
   4  13   5      972.97      946.58     52.15 o 
   5  13   5      186.16      167.22     36.25 o 
   6  13   5      271.14      254.04     38.78 o 
   7  13   5      104.64       72.30     27.91 o 
   0  14   5     1097.77     1267.89     84.19 o 
   1  14   5     2043.62     2383.44    129.53 o 
   2  14   5      541.95      605.89     53.69 o 
   3  14   5     3310.03     3231.28     87.90 o 
   4  14   5      557.08      618.51     53.67 o 
   5  14   5      670.72      708.52     63.30 o 
   0   0   6      188.07       81.99     21.01 o 
   1   0   6    54818.87    53816.38    331.90 o 
   2   0   6    30789.23    35387.62    228.34 o 
   3   0   6    56704.98    57963.83    391.20 o 
   4   0   6       45.30       66.40      8.47 o 
   5   0   6    12403.05    13087.86    137.78 o 
   6   0   6      631.20     1022.80     24.78 o 
   7   0   6     2905.44     3361.56     55.17 o 
   8   0   6     1762.57     2040.79     40.31 o 
   9   0   6     7496.66     7724.58    108.92 o 
  10   0   6      338.76      414.80     51.81 o 
  11   0   6     7940.37     7790.00    137.63 o 
  12   0   6      326.79      431.71     41.12 o 
  13   0   6     5156.65     4994.27    172.61 o 
  14   0   6       13.78      -28.82     39.02 o 
  15   0   6     1364.66     1488.90    112.31 o 
   1   1   6    12611.76    14598.18     77.01 o 
   2   1   6      706.66      655.53     10.98 o 
   3   1   6    25701.92    29146.98    150.13 o 
   4   1   6        0.31       22.20      4.31 o 
   5   1   6     8523.25     8883.12     75.28 o 
   6   1   6     5351.92     5844.19     46.74 o 
   7   1   6     4116.36     4350.51     41.51 o 
   8   1   6      613.38      698.62     18.83 o 
   9   1   6      301.09      259.11     16.50 o 
  10   1   6      672.62      742.04     31.13 o 
  11   1   6      160.78      173.15     22.61 o 
  12   1   6        1.09      -17.53     17.53 o 
  13   1   6      297.51      232.48     30.04 o 
  14   1   6      309.81      312.02     42.83 o 
  15   1   6      196.52      285.12     53.03 o 
   0   2   6    10038.97    11494.56     94.89 o 
   1   2   6     4918.05     3851.75     27.05 o 
   2   2   6     6885.85     8262.16     61.02 o 
   3   2   6    29315.62    31722.30    180.65 o 
   4   2   6      325.84      458.75     11.81 o 
   5   2   6    11101.70    11863.73     76.29 o 
   6   2   6       44.63       58.19      7.42 o 
   7   2   6     1199.50     1399.51     26.34 o 
   8   2   6       12.49       15.61      8.95 o 
   9   2   6     4081.74     3933.18     53.55 o 
  10   2   6       16.50       29.16     13.09 o 
  11   2   6     4961.16     4757.09     91.76 o 
  12   2   6      152.13      149.56     26.09 o 
  13   2   6     1180.68     1302.39     58.30 o 
  14   2   6       85.13       75.70     26.10 o 
  15   2   6      143.85      150.19     35.58 o 
   1   3   6       74.68        0.74      4.54 o 
   2   3   6     1933.34     2234.35     21.42 o 
   3   3   6    10238.97     9945.99     65.75 o 
   4   3   6     5770.36     7197.28     65.35 o 
   5   3   6     9764.05     8198.51     58.85 o 
   6   3   6     1602.32     1741.35     27.48 o 
   7   3   6    29786.17    30370.43    180.22 o 
   8   3   6      539.30      607.39     22.31 o 
   9   3   6     4503.60     4127.00     64.84 o 
  10   3   6      740.49      735.49     33.22 o 
  11   3   6      176.14      179.26     20.27 o 
  12   3   6      230.86      261.98     27.86 o 
  13   3   6        4.34       -3.85     18.64 o 
  14   3   6      514.51      516.61     42.12 o 
  15   3   6      133.77      134.20     32.05 o 
   0   4   6     1618.69     1983.06     31.36 o 
   1   4   6      270.79      318.21     11.83 o 
   2   4   6     1053.88     1204.16     17.15 o 
   3   4   6     2445.63     2911.39     28.07 o 
   4   4   6     1985.41     2303.76     25.71 o 
   5   4   6      316.63      342.38     12.97 o 
   6   4   6       73.95       45.31      8.13 o 
   7   4   6        6.43       16.42      9.23 o 
   8   4   6        2.59        0.47     10.98 o 
   9   4   6      343.36      379.28     23.95 o 
  10   4   6     2041.83     1951.73     45.80 o 
  11   4   6      448.22      439.97     27.69 o 
  12   4   6       55.48       12.66     18.37 o 
  13   4   6       35.29       37.14     23.61 o 
  14   4   6       17.48       19.17     25.23 o 
   1   5   6       15.22        7.37      5.29 o 
   2   5   6     5419.34     6567.88     49.30 o 
   3   5   6    17005.06    17070.25     94.75 o 
   4   5   6      734.31      753.20     15.89 o 
   5   5   6    15220.88    14353.64    101.57 o 
   6   5   6      104.39       79.26     14.89 o 
   7   5   6    13909.05    13562.86    120.68 o 
   8   5   6       20.71       20.24     12.64 o 
   9   5   6     5485.76     5345.12     74.12 o 
  10   5   6      615.96      507.94     28.49 o 
  11   5   6      413.94      326.13     25.79 o 
  12   5   6      130.08      109.30     22.37 o 
  13   5   6      248.90      257.76     34.24 o 
  14   5   6       30.71       46.04     27.23 o 
   0   6   6       65.38       76.46     11.96 o 
   1   6   6    14197.67    14050.51     94.98 o 
   2   6   6      143.32      161.33     10.32 o 
   3   6   6     1090.05      691.78     15.53 o 
   4   6   6        3.17       -4.39      8.09 o 
   5   6   6      704.41      900.32     24.24 o 
   6   6   6       51.42       55.33     13.00 o 
   7   6   6      924.34      865.23     36.23 o 
   8   6   6        1.88       -3.38     12.08 o 
   9   6   6      129.68      105.33     17.60 o 
  10   6   6      392.79      413.36     27.38 o 
  11   6   6     1787.25     1706.92     52.27 o 
  12   6   6       88.48       90.48     21.98 o 
  13   6   6      784.70      799.16     47.39 o 
  14   6   6       29.17       24.37     30.31 o 
   1   7   6        3.38        0.65      7.03 o 
   2   7   6     1282.27     1348.61     26.22 o 
   3   7   6       20.71       13.14      8.11 o 
   4   7   6       13.76       10.83      9.46 o 
   5   7   6     3135.52     2932.98     49.89 o 
   6   7   6      547.69      563.09     28.12 o 
   7   7   6     2066.89     2019.78     47.84 o 
   8   7   6       81.60      130.43     19.70 o 
   9   7   6     2571.98     2550.94     57.49 o 
  10   7   6        3.16       -2.13     16.56 o 
  11   7   6       12.92       20.58     18.93 o 
  12   7   6       21.77       17.24     20.68 o 
  13   7   6       18.41       40.70     26.11 o 
   0   8   6       35.25       52.43     13.65 o 
   1   8   6    18005.63    17445.71    121.21 o 
   2   8   6     1311.96     1367.02     30.66 o 
   3   8   6     8383.16     7731.20     82.45 o 
   4   8   6      120.25      127.15     14.88 o 
   5   8   6     2634.88     2528.35     49.68 o 
   6   8   6      183.95      188.29     19.07 o 
   7   8   6      256.48      275.56     24.32 o 
   8   8   6        3.49        5.44     14.32 o 
   9   8   6     2259.15     2251.98     61.20 o 
  10   8   6      389.14      336.01     34.58 o 
  11   8   6     3104.88     3165.59     82.67 o 
  12   8   6      242.69      257.78     32.07 o 
  13   8   6     1706.15     2081.55    181.93 o 
   1   9   6       77.53      118.92     14.27 o 
   2   9   6      597.20      710.55     27.41 o 
   3   9   6     2133.61     2235.45     44.90 o 
   4   9   6     1246.93     1302.45     43.96 o 
   5   9   6     1058.85     1049.64     35.38 o 
   6   9   6       67.12       62.53     16.31 o 
   7   9   6      404.36      333.39     27.45 o 
   8   9   6        1.64      -16.88     16.88 o 
   9   9   6      566.45      579.19     39.22 o 
  10   9   6        6.29       15.99     21.97 o 
  11   9   6      470.12      399.89     36.37 o 
  12   9   6        2.19       29.71     25.87 o 
   0  10   6      206.61      225.05     30.33 o 
   1  10   6     5006.64     4952.60    112.74 o 
   2  10   6        3.73      -11.11     12.17 o 
   3  10   6     1849.84     1795.29     46.65 o 
   4  10   6      120.24       78.08     16.58 o 
   5  10   6     2978.69     2800.52     55.89 o 
   6  10   6      598.70      592.45     31.44 o 
   7  10   6      563.59      561.69     34.65 o 
   8  10   6        1.21       -9.69     18.25 o 
   9  10   6      266.79      317.56     32.28 o 
  10  10   6       18.08       23.01     21.58 o 
  11  10   6      535.79      550.95     46.81 o 
   1  11   6       22.78       10.37     16.83 o 
   2  11   6      583.15      543.89     34.00 o 
   3  11   6     3282.03     3239.53     80.37 o 
   4  11   6      306.41      278.52     24.51 o 
   5  11   6     3594.84     3643.10     66.60 o 
   6  11   6      291.13      245.62     24.37 o 
   7  11   6      989.17     1043.74     72.67 o 
   8  11   6        1.03      -15.32     20.37 o 
   9  11   6      508.01      522.33     40.50 o 
  10  11   6       45.89       18.52     26.36 o 
   0  12   6        3.21       21.84     32.80 o 
   1  12   6     1181.49     1277.58     48.59 o 
   2  12   6       32.61       29.52     22.85 o 
   3  12   6     1343.77     1324.21     55.53 o 
   4  12   6       14.61        8.05     18.72 o 
   5  12   6      430.71      461.73     33.74 o 
   6  12   6        0.16       24.10     20.28 o 
   7  12   6      139.82      130.41     26.17 o 
   8  12   6      248.28      160.60     29.64 o 
   9  12   6       11.62       33.77     34.13 o 
   1  13   6      115.01      104.85     45.48 o 
   2  13   6        9.56        6.50     22.29 o 
   3  13   6     1663.60     1882.23     66.86 o 
   4  13   6        0.92       25.68     25.80 o 
   5  13   6     2393.29     2688.85     82.67 o 
   6  13   6      296.28      303.45     41.00 o 
   7  13   6     1369.58     1714.27     85.90 o 
   0  14   6       62.53      142.08     55.10 o 
   1  14   6     1100.58     1272.24     67.98 o 
   2  14   6        9.85       -6.63     27.29 o 
   3  14   6      157.71       63.43     32.78 o 
   4  14   6        2.30      -10.32     31.19 o 
   5  14   6        0.62      -22.46     39.12 o 
   1   1   7     3573.81     3779.04     29.58 o 
   2   1   7      483.72     1166.39     15.41 o 
   3   1   7     3613.94     3575.28     30.93 o 
   4   1   7     7574.26     6586.97     50.50 o 
   5   1   7    19814.84    21852.73    127.87 o 
   6   1   7    16663.98    16641.61    100.01 o 
   7   1   7     5411.14     5115.68     45.76 o 
   8   1   7    10506.48    10186.85     83.47 o 
   9   1   7      737.69      655.02     26.23 o 
  10   1   7     1744.92     1771.82     44.58 o 
  11   1   7      153.16      116.94     20.36 o 
  12   1   7      118.96       94.56     23.07 o 
  13   1   7      538.05      504.26     63.86 o 
  14   1   7       15.55      -10.77     28.48 o 
  15   1   7        1.72      -23.09     37.20 o 
   0   2   7      118.36       24.23      6.48 o 
   1   2   7     2327.03     3367.22     30.80 o 
   2   2   7     1143.74      669.36     13.20 o 
   3   2   7     1316.54     1206.33     26.02 o 
   4   2   7     1944.92     3295.09     35.99 o 
   5   2   7       44.33      103.84      6.39 o 
   6   2   7       66.75      116.78      8.01 o 
   7   2   7      260.73      339.16     19.42 o 
   8   2   7       25.93        4.65      9.56 o 
   9   2   7      427.21      377.16     20.44 o 
  10   2   7        8.38       17.99     14.15 o 
  11   2   7     3257.78     3324.88     93.34 o 
  12   2   7      185.90      299.42     33.26 o 
  13   2   7      617.89      595.86     42.66 o 
  14   2   7      254.66      331.57     33.39 o 
  15   2   7       84.60       87.96     31.33 o 
   1   3   7      174.18      283.32      8.59 o 
   2   3   7      108.87       80.20      7.37 o 
   3   3   7      753.45     1380.16     22.68 o 
   4   3   7     9293.74    10729.70     77.52 o 
   5   3   7     5002.60     5366.37     48.77 o 
   6   3   7     5011.21     4652.51     53.89 o 
   7   3   7     4880.19     5086.39     57.66 o 
   8   3   7     1513.51     1418.01     32.00 o 
   9   3   7     1826.06     1860.26     44.02 o 
  10   3   7     1119.52     1073.79     37.60 o 
  11   3   7       10.31        6.50     18.30 o 
  12   3   7        4.54       -2.16     18.26 o 
  13   3   7       29.97       42.27     22.26 o 
  14   3   7      209.37      170.76     31.78 o 
  15   3   7      170.73      185.59     39.15 o 
   0   4   7     3172.57     1577.26     40.55 o 
   1   4   7     5197.63     4025.63     35.90 o 
   2   4   7     2279.07     1268.22     17.80 o 
   3   4   7     3999.63     3540.19     34.26 o 
   4   4   7     9672.96     9687.20     65.69 o 
   5   4   7      992.05      800.30     17.27 o 
   6   4   7      693.85      734.15     24.49 o 
   7   4   7       65.36       53.61     11.34 o 
   8   4   7     2826.07     2972.70     51.66 o 
   9   4   7     1592.40     1850.04     55.31 o 
  10   4   7     4043.93     4387.78     80.60 o 
  11   4   7      908.93     1002.80     50.52 o 
  12   4   7     1272.84     1596.75     55.77 o 
  13   4   7     1380.29     1399.40     64.27 o 
  14   4   7      553.46      747.99     50.75 o 
   1   5   7     2206.83     2661.44     29.40 o 
   2   5   7     1386.80     1507.20     23.96 o 
   3   5   7      562.56      516.25     13.21 o 
   4   5   7       51.86       15.32      6.66 o 
   5   5   7     1775.61     1915.82     39.69 o 
   6   5   7      279.52      255.05     18.44 o 
   7   5   7      154.24      148.31     17.02 o 
   8   5   7     1180.45     1249.86     36.71 o 
   9   5   7     1863.48     1763.29     43.77 o 
  10   5   7      520.37      533.70     29.74 o 
  11   5   7       11.52       22.61     15.69 o 
  12   5   7      109.69       60.50     21.64 o 
  13   5   7       42.18       29.83     23.85 o 
  14   5   7       18.79       11.94     26.51 o 
   0   6   7     9427.61     8866.16    103.45 o 
   1   6   7     6880.83     7405.29     59.59 o 
   2   6   7     2382.92     1877.63     25.88 o 
   3   6   7     1046.74      969.51     18.47 o 
   4   6   7      973.71      777.97     21.32 o 
   5   6   7        4.14       -2.34      8.99 o 
   6   6   7       10.31        0.63     11.26 o 
   7   6   7       23.71       18.13     12.44 o 
   8   6   7     3751.04     3889.54     62.91 o 
   9   6   7      799.75      937.32     35.55 o 
  10   6   7     1160.39     1220.41     41.23 o 
  11   6   7      198.87      242.81     24.35 o 
  12   6   7      645.23      723.72     48.66 o 
  13   6   7      466.66      589.42     47.27 o 
  14   6   7      140.22      208.08     44.51 o 
   1   7   7     4149.77     4623.26     60.45 o 
   2   7   7     3091.13     2944.54     42.67 o 
   3   7   7      220.52      139.74     17.66 o 
   4   7   7     3519.48     3358.70     58.77 o 
   5   7   7     1952.32     1853.52     40.31 o 
   6   7   7      779.67      604.11     29.04 o 
   7   7   7     1093.13     1047.50     37.23 o 
   8   7   7      292.07      327.95     24.12 o 
   9   7   7     2194.03     2115.04     50.73 o 
  10   7   7     1066.81     1021.44     39.81 o 
  11   7   7      662.53      570.29     36.18 o 
  12   7   7      505.05      481.24     35.94 o 
  13   7   7        3.01       -4.68     25.57 o 
   0   8   7     3347.22     3590.45     63.38 o 
   1   8   7       18.98       -0.65      8.90 o 
   2   8   7     1437.74     1588.86     35.59 o 
   3   8   7      125.13      100.67     14.95 o 
   4   8   7      192.42      203.47     18.29 o 
   5   8   7     3291.87     3281.46     56.07 o 
   6   8   7       89.33       85.73     15.89 o 
   7   8   7      594.99      604.44     31.81 o 
   8   8   7     1811.86     1635.86     48.70 o 
   9   8   7        7.33       17.13     16.73 o 
  10   8   7      828.22      895.50     45.76 o 
  11   8   7      897.29      779.76     45.49 o 
  12   8   7       18.68       12.70     23.21 o 
   1   9   7        9.09        8.80     10.69 o 
   2   9   7       23.67       15.47     12.28 o 
   3   9   7     4664.98     4643.76     70.84 o 
   4   9   7     3174.77     3268.61     72.51 o 
   5   9   7     3872.92     3871.86     63.67 o 
   6   9   7     6629.45     6543.93     86.32 o 
   7   9   7     1833.73     1839.19     62.53 o 
   8   9   7     3895.97     3914.58     88.97 o 
   9   9   7      923.74      887.61     46.09 o 
  10   9   7      964.30     1053.41     50.35 o 
  11   9   7        2.28       -4.79     21.31 o 
  12   9   7       97.99       77.46     40.03 o 
   0  10   7      717.58      721.01     44.41 o 
   1  10   7       27.37        3.47     14.81 o 
   2  10   7      827.29      861.70     34.66 o 
   3  10   7       10.26       22.89     15.34 o 
   4  10   7        3.47       -0.28     13.58 o 
   5  10   7      466.70      354.87     25.63 o 
   6  10   7       99.39       72.24     18.07 o 
   7  10   7       72.88       55.88     19.32 o 
   8  10   7       23.23       30.69     21.62 o 
   9  10   7       98.47      104.40     27.18 o 
  10  10   7        3.21        2.98     23.35 o 
  11  10   7       73.43       83.59     27.27 o 
   1  11   7      258.71      254.72     29.26 o 
   2  11   7      817.03      868.71     43.75 o 
   3  11   7     1440.35     1370.24     48.89 o 
   4  11   7     2868.94     2782.40     58.03 o 
   5  11   7      652.36      652.37     34.00 o 
   6  11   7     1239.25     1340.38     45.13 o 
   7  11   7       20.21        1.44     19.34 o 
   8  11   7     1497.97     1493.16     57.95 o 
   9  11   7        5.33      -20.11     21.33 o 
  10  11   7      261.45      261.38     37.06 o 
   0  12   7     9734.06    10052.03    201.02 o 
   1  12   7     1879.53     1997.14     70.43 o 
   2  12   7     3843.69     4011.11     87.92 o 
   3  12   7     1313.02     1130.02     51.95 o 
   4  12   7      222.68      288.78     30.70 o 
   5  12   7      174.37      201.71     26.67 o 
   6  12   7      135.93       85.25     22.84 o 
   7  12   7       22.45      -18.20     21.86 o 
   8  12   7      466.08      403.42     38.74 o 
   9  12   7      422.24      459.33     62.76 o 
   1  13   7       79.38       47.44     27.86 o 
   2  13   7       26.93       34.98     27.79 o 
   3  13   7        0.49       -4.46     23.25 o 
   4  13   7        7.12       -5.52     21.71 o 
   5  13   7      185.95      189.35     33.48 o 
   6  13   7       41.39       11.49     29.80 o 
   7  13   7      377.38      346.61     51.30 o 
   0  14   7      850.41     1156.26    105.99 o 
   1  14   7      412.03      324.71     48.68 o 
   2  14   7      887.77      993.42     62.67 o 
   3  14   7     1015.24     1094.83     62.15 o 
   4  14   7      598.63      616.20     53.86 o 
   0   0   8    33095.40    31472.83    317.90 o 
   1   0   8    20887.14    24829.88    169.15 o 
   2   0   8     7541.59     5717.17     59.53 o 
   3   0   8    20142.73    23999.67    169.22 o 
   4   0   8     9882.14     9253.53     82.27 o 
   5   0   8      838.37      958.57     26.79 o 
   6   0   8     5026.18     6505.24    114.08 o 
   7   0   8       19.98        9.46     10.24 o 
   8   0   8      370.49      277.06     28.35 o 
   9   0   8     1183.46     1196.19     51.78 o 
  10   0   8     2409.72     2230.49     70.59 o 
  11   0   8      385.34      382.09     39.30 o 
  12   0   8     3665.94     3862.47    105.69 o 
  13   0   8       81.04       49.51     57.68 o 
  14   0   8      952.46     1139.20    100.27 o 
  15   0   8       20.97       20.07     46.91 o 
   1   1   8     1837.93     2287.17     22.96 o 
   2   1   8    10071.83    11611.36     67.94 o 
   3   1   8      666.45      740.97     14.12 o 
   4   1   8    10666.73    12129.71     75.47 o 
   5   1   8        1.30        2.02      5.22 o 
   6   1   8     2188.22     2242.13     28.68 o 
   7   1   8       82.19      149.15     12.94 o 
   8   1   8     1227.84     1157.52     28.79 o 
   9   1   8     1061.85     1163.40     42.06 o 
  10   1   8        9.97       15.91     14.16 o 
  11   1   8        2.15        9.06     18.74 o 
  12   1   8      150.51      124.29     29.94 o 
  13   1   8       58.09       42.83     23.48 o 
  14   1   8      189.00      159.89     32.04 o 
  15   1   8      349.12      384.47     51.74 o 
   0   2   8    11795.86     9328.78     93.03 o 
   1   2   8     3409.12     3622.74     29.76 o 
   2   2   8    30787.00    30105.38    151.90 o 
   3   2   8     1989.86     2107.83     28.05 o 
   4   2   8     6856.72     6725.05     56.88 o 
   5   2   8     1431.89     1579.87     26.38 o 
   6   2   8      112.16      189.80     13.20 o 
   7   2   8      801.04      903.05     24.93 o 
   8   2   8     2176.81     2198.75     39.00 o 
   9   2   8       93.31       81.65     17.00 o 
  10   2   8     6352.90     6276.43     92.16 o 
  11   2   8      353.65      343.10     32.15 o 
  12   2   8      942.57     1122.54     50.90 o 
  13   2   8       57.94       16.57     28.62 o 
  14   2   8       66.11       87.39     29.16 o 
  15   2   8       93.40       31.78     38.50 o 
   1   3   8      224.70      215.95      8.26 o 
   2   3   8     4447.34     3782.82     36.73 o 
   3   3   8      459.87      611.29     16.71 o 
   4   3   8     3795.05     2603.51     33.19 o 
   5   3   8     1095.62     1049.90     28.30 o 
   6   3   8    27732.55    27313.04    184.36 o 
   7   3   8      103.07       72.18     11.70 o 
   8   3   8    11502.39    11257.95     99.10 o 
   9   3   8        6.72       -5.24     12.33 o 
  10   3   8     1421.36     1555.12     56.00 o 
  11   3   8     1301.61     1183.55     50.50 o 
  12   3   8      183.69      223.14     27.87 o 
  13   3   8       87.33       55.09     23.31 o 
  14   3   8      475.82      509.59     43.43 o 
   0   4   8     1793.55     1959.49     47.46 o 
   1   4   8      794.60      980.13     20.21 o 
   2   4   8      442.83      404.11     11.35 o 
   3   4   8      753.40     1031.57     18.31 o 
   4   4   8      427.76      493.08     14.22 o 
   5   4   8      312.45      307.65     13.95 o 
   6   4   8      110.68      127.55     12.97 o 
   7   4   8      736.26      789.70     25.95 o 
   8   4   8        0.47       -3.26     11.59 o 
   9   4   8       19.54       15.77     13.36 o 
  10   4   8      260.52      322.39     29.74 o 
  11   4   8      402.25      360.55     28.59 o 
  12   4   8       41.40        4.97     18.92 o 
  13   4   8       70.07       76.03     24.78 o 
  14   4   8       24.48        7.20     26.19 o 
   1   5   8       41.92       90.40      8.02 o 
   2   5   8     4946.51     4838.98     39.44 o 
   3   5   8       24.63       78.80      8.59 o 
   4   5   8    11948.43    11094.25     82.10 o 
   5   5   8     1541.25     1641.03     32.27 o 
   6   5   8    11896.17    11130.34    104.78 o 
   7   5   8      324.02      262.09     19.95 o 
   8   5   8     7609.84     7662.26     89.69 o 
   9   5   8      420.87      423.92     25.77 o 
  10   5   8     1297.53     1353.20     41.96 o 
  11   5   8      502.15      374.89     30.15 o 
  12   5   8       40.57       44.27     22.50 o 
  13   5   8       21.07       20.69     23.96 o 
  14   5   8       36.84       38.21     27.44 o 
   0   6   8    10303.08     9972.46    104.35 o 
   1   6   8     2887.97     3175.95     36.70 o 
   2   6   8     4257.20     3472.22     36.53 o 
   3   6   8     1184.99     1325.59     23.19 o 
   4   6   8      228.59      156.36     12.86 o 
   5   6   8      463.01      528.15     26.96 o 
   6   6   8      375.62      404.98     23.11 o 
   7   6   8       91.07       86.68     15.52 o 
   8   6   8      169.47      187.33     19.91 o 
   9   6   8        5.79        0.38     13.96 o 
  10   6   8      445.47      421.74     28.07 o 
  11   6   8       83.74       95.75     19.89 o 
  12   6   8      322.46      378.22     34.24 o 
  13   6   8      286.19      292.87     36.72 o 
   1   7   8        1.07        5.03      7.54 o 
   2   7   8      243.06      331.44     17.32 o 
   3   7   8       23.86       19.75     10.46 o 
   4   7   8      240.46      140.49     15.97 o 
   5   7   8      132.98      142.30     16.80 o 
   6   7   8     1082.05     1052.32     40.46 o 
   7   7   8       85.02       97.85     16.94 o 
   8   7   8     1459.63     1493.07     43.00 o 
   9   7   8       74.19       69.09     17.73 o 
  10   7   8      516.84      572.94     33.23 o 
  11   7   8       15.04       25.21     18.97 o 
  12   7   8       35.70       13.08     21.97 o 
  13   7   8        0.01      -11.02     24.69 o 
   0   8   8    16350.72    16133.46    169.39 o 
   1   8   8       67.50       61.88     11.14 o 
   2   8   8     7515.01     6904.86     77.05 o 
   3   8   8     1021.69     1050.09     32.68 o 
   4   8   8     3831.59     3689.38     58.84 o 
   5   8   8     1968.16     2043.99     44.80 o 
   6   8   8       16.49       -3.72     13.18 o 
   7   8   8       54.68       45.97     16.80 o 
   8   8   8     1498.97     1590.49     48.62 o 
   9   8   8      505.14      476.77     32.91 o 
  10   8   8     3928.20     3997.80     84.58 o 
  11   8   8        7.38       41.52     22.63 o 
  12   8   8      847.06     1050.69     55.77 o 
   1   9   8     1604.06     1886.71     42.25 o 
   2   9   8       13.25       21.02     13.35 o 
   3   9   8      910.98      986.16     33.57 o 
   4   9   8      332.42      259.24     23.63 o 
   5   9   8      812.10      919.49     34.69 o 
   6   9   8        2.32       22.89     15.30 o 
   7   9   8      454.62      301.12     26.95 o 
   8   9   8      575.23      502.66     33.78 o 
   9   9   8       18.84        6.00     19.85 o 
  10   9   8      153.22      175.37     29.68 o 
  11   9   8        4.51       22.82     24.52 o 
  12   9   8       59.07      154.91     46.26 o 
   0  10   8     3330.97     3225.85     98.93 o 
   1  10   8       48.50       68.76     18.23 o 
   2  10   8     4014.07     4019.53     76.91 o 
   3  10   8       62.05       35.95     15.18 o 
   4  10   8     1430.15     1517.77     44.78 o 
   5  10   8      147.61      101.07     18.18 o 
   6  10   8      241.42      229.10     22.89 o 
   7  10   8       43.57       41.18     18.90 o 
   8  10   8      131.59      136.72     23.99 o 
   9  10   8        9.30       12.26     22.95 o 
  10  10   8      363.12      393.61     40.48 o 
  11  10   8      111.42      146.60     46.22 o 
   1  11   8      269.04      262.65     32.48 o 
   2  11   8      661.44      688.28     41.07 o 
   3  11   8       74.49       41.85     17.64 o 
   4  11   8     2399.84     2334.92     54.24 o 
   5  11   8        1.01        1.79     16.35 o 
   6  11   8     1159.20     1221.99     44.23 o 
   7  11   8      559.04      489.06     38.24 o 
   8  11   8      569.88      664.05     59.53 o 
   9  11   8      372.00      305.35     35.59 o 
  10  11   8      745.99      936.97    103.50 o 
   0  12   8      523.22      445.36     67.09 o 
   1  12   8       34.39       31.56     25.43 o 
   2  12   8     1029.78     1226.80     63.87 o 
   3  12   8        1.07       14.11     20.31 o 
   4  12   8       45.39       30.45     21.85 o 
   5  12   8        3.62        3.79     19.24 o 
   6  12   8        6.44       14.50     19.10 o 
   7  12   8        9.86       19.70     23.12 o 
   8  12   8      179.42      178.96     31.92 o 
   1  13   8      109.54       87.32     34.02 o 
   2  13   8      150.41      197.05     35.99 o 
   3  13   8       64.34       96.28     28.33 o 
   4  13   8      909.95     1144.70     52.60 o 
   5  13   8       21.41       44.11     26.77 o 
   6  13   8      873.24     1140.65     59.27 o 
   7  13   8      214.55      159.12     43.91 o 
   0  14   8     1370.81     1602.26    120.52 o 
   1  14   8      361.00      477.25     56.12 o 
   2  14   8       89.58       28.23     35.12 o 
   3  14   8       85.70       78.69     30.87 o 
   4  14   8       25.46       14.47     40.97 o 
   1   1   9      326.86      239.35      8.73 o 
   2   1   9    18366.49    21069.39    111.67 o 
   3   1   9     2493.65     1875.87     22.20 o 
   4   1   9    11921.30    12375.37     77.85 o 
   5   1   9     1512.25      832.40     15.88 o 
   6   1   9      647.38      432.46     17.32 o 
   7   1   9     5820.11     5176.53     57.96 o 
   8   1   9      311.94      289.12     19.08 o 
   9   1   9      919.57      825.48     32.28 o 
  10   1   9      640.94      647.00     31.80 o 
  11   1   9      719.47      821.15     39.17 o 
  12   1   9       62.61       92.46     23.95 o 
  13   1   9      128.04       97.40     26.21 o 
  14   1   9        1.26       -5.89     25.44 o 
  15   1   9       24.19       35.56     34.88 o 
   0   2   9      415.35      137.77     10.41 o 
   1   2   9     2815.58     2220.43     29.23 o 
   2   2   9     4922.27     4578.20     39.90 o 
   3   2   9    10756.83    11083.37     79.61 o 
   4   2   9     2187.31     1934.63     30.89 o 
   5   2   9      784.77      803.99     27.33 o 
   6   2   9      846.99     1038.28     25.36 o 
   7   2   9        0.83        6.83      8.99 o 
   8   2   9      511.93      554.48     22.71 o 
   9   2   9        7.46       28.63     13.81 o 
  10   2   9     1001.61     1076.89     41.17 o 
  11   2   9      893.54     1000.10     84.44 o 
  12   2   9      278.78      335.28     34.21 o 
  13   2   9      149.14      140.09     46.23 o 
  14   2   9      187.82      205.99     32.72 o 
  15   2   9      591.26      721.92     57.29 o 
   1   3   9      379.28      317.08      9.69 o 
   2   3   9      160.09      215.68      8.33 o 
   3   3   9     4550.22     4581.06     48.19 o 
   4   3   9       19.20       26.51      7.08 o 
   5   3   9     8982.56     9217.82     74.80 o 
   6   3   9      384.53      365.70     17.62 o 
   7   3   9     2701.61     2590.55     41.52 o 
   8   3   9       89.06       62.60     12.57 o 
   9   3   9     2107.27     1947.88     62.85 o 
  10   3   9       27.77       63.82     19.63 o 
  11   3   9        1.42        7.91     19.12 o 
  12   3   9      102.81       67.87     23.75 o 
  13   3   9      112.37       97.82     25.55 o 
  14   3   9       71.01       85.68     26.78 o 
   0   4   9     3169.07     2886.81     38.41 o 
   1   4   9    17389.79    16177.03     88.14 o 
   2   4   9     6517.95     6480.35     47.48 o 
   3   4   9    14909.14    14711.45     90.68 o 
   4   4   9      788.31     1421.81     26.28 o 
   5   4   9     7675.66     7896.05     68.90 o 
   6   4   9      319.21      269.85     16.46 o 
   7   4   9      139.43      171.48     16.34 o 
   8   4   9      367.40      392.29     25.22 o 
   9   4   9     1543.62     1522.35     41.07 o 
  10   4   9       12.73       11.25     15.46 o 
  11   4   9     2921.49     3187.61     72.31 o 
  12   4   9     1419.36     1447.10     54.60 o 
  13   4   9     1646.59     1665.79     61.04 o 
  14   4   9      150.39      206.79     47.11 o 
   1   5   9       77.95      126.39      8.79 o 
   2   5   9     2308.89     2740.06     37.72 o 
   3   5   9        8.61       38.24      8.01 o 
   4   5   9       16.41        1.34      7.01 o 
   5   5   9        3.23       -2.61      8.02 o 
   6   5   9     1274.80     1300.05     31.62 o 
   7   5   9     1568.92     1613.44     39.43 o 
   8   5   9      541.39      549.47     27.87 o 
   9   5   9       79.56       80.42     17.30 o 
  10   5   9        1.90        4.61     14.63 o 
  11   5   9        1.29       -0.01     17.32 o 
  12   5   9      180.83      184.81     28.41 o 
  13   5   9      137.37      142.26     31.31 o 
  14   5   9       33.96       14.25     27.05 o 
   0   6   9    18670.33    19474.40    169.62 o 
   1   6   9     3937.82     3379.34     37.01 o 
   2   6   9     9040.06     9190.36     65.49 o 
   3   6   9     2889.11     2523.75     35.20 o 
   4   6   9     1282.20     1332.86     27.27 o 
   5   6   9     1076.23      963.42     30.41 o 
   6   6   9       79.64       88.63     15.59 o 
   7   6   9       45.82       35.55     17.13 o 
   8   6   9      171.58      150.02     18.78 o 
   9   6   9     1893.55     1616.48     45.14 o 
  10   6   9       46.53       77.08     18.71 o 
  11   6   9      576.54      485.32     34.40 o 
  12   6   9      431.16      480.75     39.40 o 
  13   6   9      257.91      284.44     38.05 o 
   1   7   9      700.92      637.70     22.89 o 
   2   7   9      119.24       79.69     11.47 o 
   3   7   9     1615.66     1512.50     33.04 o 
   4   7   9     1222.60     1157.49     34.62 o 
   5   7   9     1613.56     1453.14     38.29 o 
   6   7   9     3550.19     3600.22     59.72 o 
   7   7   9     1743.91     1692.06     50.58 o 
   8   7   9      737.94      733.73     33.32 o 
   9   7   9       15.71       23.92     16.16 o 
  10   7   9      448.22      445.56     30.52 o 
  11   7   9      485.48      535.24     34.08 o 
  12   7   9       47.16       45.97     25.43 o 
  13   7   9       83.40       58.26     42.50 o 
   0   8   9      119.95      102.45     16.66 o 
   1   8   9       45.09       27.54     11.22 o 
   2   8   9       58.27       88.59     14.67 o 
   3   8   9      236.73      241.45     20.17 o 
   4   8   9     2981.39     2849.56     62.77 o 
   5   8   9     1775.22     1770.96     42.93 o 
   6   8   9      272.59      265.74     23.55 o 
   7   8   9      455.20      527.94     38.92 o 
   8   8   9      171.49      202.38     24.13 o 
   9   8   9     1218.82     1108.78     44.48 o 
  10   8   9      315.39      298.07     32.92 o 
  11   8   9       82.87       74.19     24.79 o 
  12   8   9        8.79        2.24     25.03 o 
   1   9   9        2.98        9.00     12.15 o 
   2   9   9     1286.43     1197.56     37.74 o 
   3   9   9     5921.53     5893.21     77.94 o 
   4   9   9     1708.01     1628.34     43.22 o 
   5   9   9     8274.15     8214.14     98.09 o 
   6   9   9      649.32      712.80     36.66 o 
   7   9   9     5084.41     5194.31     91.03 o 
   8   9   9      418.93      449.64     32.26 o 
   9   9   9     1482.13     1685.54     61.24 o 
  10   9   9       28.17       30.09     23.66 o 
  11   9   9       12.37        4.45     22.87 o 
   0  10   9      677.63      672.63     52.57 o 
   1  10   9      457.66      415.07     32.08 o 
   2  10   9        4.85       15.12     15.67 o 
   3  10   9      141.92      146.64     19.12 o 
   4  10   9      949.22      940.39     36.56 o 
   5  10   9     1128.16     1073.39     38.96 o 
   6  10   9      519.89      416.63     32.44 o 
   7  10   9       61.10       46.04     19.08 o 
   8  10   9      266.52      251.15     29.24 o 
   9  10   9       37.99       13.95     22.70 o 
  10  10   9      302.60      244.47     34.29 o 
   1  11   9      693.25      656.89     45.22 o 
   2  11   9      248.66      164.54     26.48 o 
   3  11   9      660.02      680.58     40.10 o 
   4  11   9      487.25      464.46     30.45 o 
   5  11   9     4035.85     4131.21     73.31 o 
   6  11   9       47.87       44.79     18.97 o 
   7  11   9     1287.09     1396.41     51.77 o 
   8  11   9        5.44      -19.98     21.30 o 
   9  11   9      528.31      526.22     41.86 o 
   0  12   9      625.00      625.18     76.77 o 
   1  12   9     5799.16     6059.16    121.42 o 
   2  12   9      801.40      914.70     55.95 o 
   3  12   9     1670.25     1774.52     70.48 o 
   4  12   9      166.12      205.03     28.91 o 
   5  12   9        3.75       41.02     21.02 o 
   6  12   9      146.40       99.56     23.09 o 
   7  12   9       28.76       12.92     23.79 o 
   8  12   9       43.98       13.85     25.19 o 
   1  13   9       19.86       13.93     33.32 o 
   2  13   9       72.24       66.07     29.14 o 
   3  13   9      331.39      301.28     42.87 o 
   4  13   9       20.30       32.57     23.31 o 
   5  13   9       28.23       16.36     24.01 o 
   6  13   9       89.59       83.86     29.29 o 
   0  14   9     1177.53     1157.95    251.53 o 
   1  14   9      956.42     1007.25     72.68 o 
   2  14   9      526.48      667.33     63.31 o 
   3  14   9      493.04      499.16     63.16 o 
   0   0  10      250.14      171.27     23.42 o 
   1   0  10    82620.66    83459.63    515.24 o 
   2   0  10    11154.95    13298.95    106.27 o 
   3   0  10    13380.91    11925.41    100.79 o 
   4   0  10     5132.45     6170.48     65.93 o 
   5   0  10       10.51       19.76      8.42 o 
   6   0  10      173.55      265.96     20.78 o 
   7   0  10      461.49      506.54     34.89 o 
   8   0  10      699.13      779.90     56.83 o 
   9   0  10      909.67      849.01     47.60 o 
  10   0  10      275.51      256.30     39.63 o 
  11   0  10     3540.99     3805.54     98.79 o 
  12   0  10      762.85      774.23     53.86 o 
  13   0  10     3593.91     3965.21    163.97 o 
  14   0  10       29.99       14.39     42.04 o 
   1   1  10     2308.81     2530.89     26.61 o 
   2   1  10        1.26       -2.86      4.56 o 
   3   1  10    14696.77    15662.95     94.80 o 
   4   1  10     1598.77     1825.41     24.42 o 
   5   1  10     4522.09     4302.62     42.17 o 
   6   1  10      648.02      693.73     21.33 o 
   7   1  10     2867.60     2857.27     46.30 o 
   8   1  10     1922.80     1963.13     48.60 o 
   9   1  10      178.33      159.84     20.88 o 
  10   1  10        1.23        3.43     14.47 o 
  11   1  10       19.32       -2.75     16.22 o 
  12   1  10       27.80        9.97     19.51 o 
  13   1  10        3.58       12.00     22.76 o 
  14   1  10       37.45       71.78     29.20 o 
   0   2  10     5556.18     7726.32     73.76 o 
   1   2  10    11440.18    11104.57     69.67 o 
   2   2  10     6059.11     6980.49     49.77 o 
   3   2  10     6458.67     5865.56     48.56 o 
   4   2  10     1154.51     1409.98     25.12 o 
   5   2  10      165.28       89.06      9.70 o 
   6   2  10       28.24       19.43      8.85 o 
   7   2  10      643.08      619.07     22.55 o 
   8   2  10      693.69      739.56     38.10 o 
   9   2  10     3388.10     3365.51     60.59 o 
  10   2  10      257.48      227.50     32.55 o 
  11   2  10     2638.11     2671.09     70.33 o 
  12   2  10        4.34       14.04     21.68 o 
  13   2  10      879.22     1035.71     54.35 o 
  14   2  10       59.11       13.34     24.82 o 
   1   3  10      371.01      306.70     10.27 o 
   2   3  10      726.69      817.60     14.85 o 
   3   3  10     1371.60      750.26     19.54 o 
   4   3  10      160.36      291.89     19.28 o 
   5   3  10     7467.33     6448.54     61.01 o 
   6   3  10     3008.97     3159.23     52.78 o 
   7   3  10     9481.64     8715.97     83.55 o 
   8   3  10      565.51      616.49     24.72 o 
   9   3  10     5166.24     5181.76     83.65 o 
  10   3  10        9.26        5.73     16.79 o 
  11   3  10      406.28      482.16     38.08 o 
  12   3  10       46.80       39.74     22.79 o 
  13   3  10        0.60       27.90     21.92 o 
  14   3  10       18.00       17.42     24.37 o 
   0   4  10     1810.99     2187.16     33.87 o 
   1   4  10        4.98       -2.64      4.78 o 
   2   4  10     3321.02     4117.45     35.43 o 
   3   4  10      587.20      826.77     22.53 o 
   4   4  10     1483.87     1763.56     31.76 o 
   5   4  10      935.47     1124.34     36.20 o 
   6   4  10      256.43      247.03     16.64 o 
   7   4  10        0.88        0.25     10.70 o 
   8   4  10      200.39      166.49     19.83 o 
   9   4  10      805.23      720.90     36.20 o 
  10   4  10       14.19       12.04     16.31 o 
  11   4  10       18.31        3.57     17.85 o 
  12   4  10        2.75        1.26     20.96 o 
  13   4  10        2.29       -7.26     21.74 o 
  14   4  10       56.85       83.08     30.72 o 
   1   5  10     2911.96     2946.44     36.21 o 
   2   5  10      128.73       95.78      7.89 o 
   3   5  10    12891.48    12543.13     90.72 o 
   4   5  10      166.20      134.01     11.69 o 
   5   5  10    16739.02    16031.65    116.29 o 
   6   5  10     1283.18     1282.80     32.16 o 
   7   5  10     5973.65     5742.01     80.46 o 
   8   5  10      863.34      872.99     33.37 o 
   9   5  10     4200.65     3951.69     65.96 o 
  10   5  10      361.23      265.16     26.25 o 
  11   5  10      962.01      951.73     46.82 o 
  12   5  10        8.07       -2.64     20.72 o 
  13   5  10       38.99       71.09     25.79 o 
  14   5  10       44.10       74.17     44.16 o 
   0   6  10      901.45     1163.13     33.25 o 
   1   6  10     7526.25     7134.01     58.54 o 
   2   6  10     3991.62     4493.79     45.58 o 
   3   6  10     4112.29     3962.89     44.18 o 
   4   6  10      123.62      165.24     13.78 o 
   5   6  10      236.97      239.96     19.08 o 
   6   6  10      202.13      172.14     18.29 o 
   7   6  10      289.74      267.86     21.35 o 
   8   6  10      102.24       58.58     16.80 o 
   9   6  10      834.80      688.64     33.47 o 
  10   6  10       39.56       19.08     17.41 o 
  11   6  10      112.02      148.92     24.40 o 
  12   6  10      323.34      353.55     36.03 o 
  13   6  10      648.82      691.08     52.28 o 
   1   7  10       10.36       16.15      9.15 o 
   2   7  10      765.35      855.53     26.43 o 
   3   7  10     2076.48     1997.47     39.48 o 
   4   7  10       26.92       34.10     13.66 o 
   5   7  10     2235.55     2095.77     45.12 o 
   6   7  10      219.29      286.18     24.98 o 
   7   7  10     3921.22     3709.69     63.48 o 
   8   7  10      887.62      793.00     34.83 o 
   9   7  10     1193.36     1155.91     41.81 o 
  10   7  10      352.63      329.72     28.39 o 
  11   7  10      536.71      513.48     36.80 o 
  12   7  10      178.26      136.65     31.63 o 
  13   7  10      119.72      137.72     83.46 o 
   0   8  10     4607.15     5131.77    102.79 o 
   1   8  10    12349.27    11601.94    100.90 o 
   2   8  10     1485.38     1563.93     40.47 o 
   3   8  10     6086.88     5972.39     76.18 o 
   4   8  10      137.49      139.91     18.00 o 
   5   8  10     1313.55     1373.97     39.79 o 
   6   8  10      106.00       69.01     19.27 o 
   7   8  10      436.77      333.74     27.47 o 
   8   8  10      502.25      423.26     31.07 o 
   9   8  10     1562.17     1667.72     52.87 o 
  10   8  10       88.73      108.10     24.61 o 
  11   8  10     1421.00     1564.96    120.79 o 
  12   8  10      209.97      287.62     39.77 o 
   1   9  10       86.24      107.57     17.00 o 
   2   9  10      618.09      681.01     31.10 o 
   3   9  10        1.66        8.89     13.13 o 
   4   9  10      873.39      986.63     35.77 o 
   5   9  10      296.02      238.20     22.52 o 
   6   9  10       70.05       58.43     16.90 o 
   7   9  10      128.95      143.55     22.65 o 
   8   9  10       35.35       -2.50     16.91 o 
   9   9  10      139.76       89.81     22.99 o 
  10   9  10        8.48       -3.88     21.91 o 
  11   9  10       12.38       43.01     26.03 o 
   0  10  10       42.55       84.21     38.45 o 
   1  10  10     1570.22     1450.82     70.08 o 
   2  10  10       80.67       83.74     20.09 o 
   3  10  10      644.00      711.01     32.59 o 
   4  10  10      122.95      134.51     19.83 o 
   5  10  10      314.22      315.14     26.35 o 
   6  10  10        6.35      -15.78     15.78 o 
   7  10  10       41.37       42.08     21.28 o 
   8  10  10       62.18       44.67     21.39 o 
   9  10  10      148.96      194.83     32.48 o 
  10  10  10       30.23       24.18     26.03 o 
   1  11  10      120.11      111.69     26.47 o 
   2  11  10        0.64       57.11     23.26 o 
   3  11  10     1827.99     1979.94     67.33 o 
   4  11  10       98.16       69.95     23.00 o 
   5  11  10     2314.60     2250.70     56.28 o 
   6  11  10       81.51       90.69     21.38 o 
   7  11  10     1534.17     1586.27     67.89 o 
   8  11  10       33.61      -13.41     21.35 o 
   9  11  10      882.05      953.13     52.77 o 
   0  12  10       23.51       23.42     36.32 o 
   1  12  10      806.21      812.73     60.60 o 
   2  12  10      118.77      133.83     30.09 o 
   3  12  10      136.18      133.16     37.80 o 
   4  12  10       88.84       67.58     23.06 o 
   5  12  10       86.14       51.83     24.77 o 
   6  12  10       67.60       24.47     20.29 o 
   7  12  10      335.22      258.57     34.52 o 
   8  12  10       14.09       12.43     27.70 o 
   1  13  10      202.92      176.88     40.31 o 
   2  13  10       35.97       23.96     30.82 o 
   3  13  10      830.62     1013.01     71.89 o 
   4  13  10      206.60      169.36     33.42 o 
   5  13  10     1371.97     1697.39     63.51 o 
   6  13  10       19.30       37.32     36.28 o 
   0  14  10      668.20      784.93     95.43 o 
   1  14  10      266.14      323.46     51.37 o 
   2  14  10      117.45       82.95     44.05 o 
   3  14  10      165.97      151.87     58.45 o 
   1   1  11     1433.96     1825.37     23.35 o 
   2   1  11     1281.30      905.10     19.45 o 
   3   1  11     5891.62     6623.72     47.01 o 
   4   1  11     8629.08     8280.66     57.76 o 
   5   1  11     4845.02     4739.62     49.82 o 
   6   1  11     4889.96     4265.45     60.73 o 
   7   1  11      860.18      729.07     29.15 o 
   8   1  11     1697.06     1616.18     44.76 o 
   9   1  11     2642.32     2558.85     53.80 o 
  10   1  11      323.56      283.69     24.14 o 
  11   1  11      773.61      635.82     37.22 o 
  12   1  11      478.39      511.67     40.01 o 
  13   1  11       12.02       17.03     22.96 o 
  14   1  11       22.09       31.25     32.19 o 
   0   2  11    19297.83    19143.51    146.80 o 
   1   2  11     7965.33     8364.48     58.44 o 
   2   2  11     1169.93      695.37     14.43 o 
   3   2  11     2197.53     2508.73     30.24 o 
   4   2  11     9105.55    10135.43     80.58 o 
   5   2  11      308.01      311.46     15.24 o 
   6   2  11     1526.14     1707.87     36.98 o 
   7   2  11      854.80      941.15     30.98 o 
   8   2  11      772.97      866.20     37.41 o 
   9   2  11      582.28      557.84     30.66 o 
  10   2  11      332.42      349.63     28.42 o 
  11   2  11      298.52      282.67     31.35 o 
  12   2  11      319.14      288.89     43.24 o 
  13   2  11      421.38      423.96     44.76 o 
  14   2  11      546.71      690.95     50.62 o 
   1   3  11      553.40      647.57     13.81 o 
   2   3  11      917.61     1434.79     19.96 o 
   3   3  11      498.70      453.55     16.58 o 
   4   3  11     2039.97     1956.52     33.08 o 
   5   3  11      188.47      154.45     13.80 o 
   6   3  11     2325.51     2361.44     37.27 o 
   7   3  11     2158.80     2158.79     39.48 o 
   8   3  11     1371.66     1470.25     43.15 o 
   9   3  11      393.91      393.65     29.04 o 
  10   3  11      659.78      683.80     41.62 o 
  11   3  11       72.45       58.53     21.71 o 
  12   3  11      124.33       80.36     25.77 o 
  13   3  11        0.03      -21.43     21.43 o 
  14   3  11        5.14        7.80     24.96 o 
   0   4  11    17601.47    17321.80    129.91 o 
   1   4  11    11990.90    12126.64     73.78 o 
   2   4  11    10163.64     9549.47     62.32 o 
   3   4  11     1965.88     1654.53     36.51 o 
   4   4  11     6901.28     6888.18     68.20 o 
   5   4  11       17.31       48.51      9.66 o 
   6   4  11     2064.32     2255.69     39.52 o 
   7   4  11       32.59       32.76     12.39 o 
   8   4  11       29.95       -4.49     13.27 o 
   9   4  11      182.28      228.22     24.56 o 
  10   4  11      533.64      559.08     39.39 o 
  11   4  11      718.93      686.83     41.36 o 
  12   4  11     1490.37     1569.32     61.03 o 
  13   4  11      110.43      160.95     34.75 o 
  14   4  11     1183.19     1224.64     69.66 o 
   1   5  11      463.82      658.62     15.57 o 
   2   5  11      153.82      200.67     13.18 o 
   3   5  11     1141.06     1456.83     27.32 o 
   4   5  11       71.55       76.09     10.50 o 
   5   5  11      217.53      193.51     14.92 o 
   6   5  11      474.97      500.91     23.12 o 
   7   5  11      273.68      261.27     20.91 o 
   8   5  11     1040.98      979.67     34.99 o 
   9   5  11        1.99        6.07     15.58 o 
  10   5  11       17.58       -9.95     16.06 o 
  11   5  11        6.32       22.71     19.85 o 
  12   5  11        0.53      -16.95     20.15 o 
  13   5  11       35.63       19.76     23.93 o 
   0   6  11    20509.77    20438.68    167.48 o 
   1   6  11     5044.43     5234.01     49.31 o 
   2   6  11     8799.82     8357.68     76.43 o 
   3   6  11      508.54      566.14     18.89 o 
   4   6  11     1835.37     1744.89     34.32 o 
   5   6  11       68.89       59.41     13.58 o 
   6   6  11      170.78      134.14     17.80 o 
   7   6  11      383.92      292.88     23.14 o 
   8   6  11      266.74      241.02     22.73 o 
   9   6  11       20.05       19.86     16.26 o 
  10   6  11      749.97      737.04     39.41 o 
  11   6  11      142.16      145.60     27.14 o 
  12   6  11      454.42      568.94     42.98 o 
  13   6  11      298.77      323.55     40.06 o 
   1   7  11      113.25       87.77     12.62 o 
   2   7  11     1333.02     1251.36     29.62 o 
   3   7  11     1835.83     1709.81     36.63 o 
   4   7  11     2747.94     2413.25     47.52 o 
   5   7  11     1864.04     1839.62     43.76 o 
   6   7  11      480.32      494.55     29.15 o 
   7   7  11     1388.51     1281.95     40.46 o 
   8   7  11     1410.23     1418.76     44.00 o 
   9   7  11      655.12      609.74     33.18 o 
  10   7  11      882.15      907.13     43.85 o 
  11   7  11       63.39       45.41     22.36 o 
  12   7  11       24.34       -7.37     23.44 o 
   0   8  11      307.37      295.76     27.11 o 
   1   8  11      271.83      359.27     21.58 o 
   2   8  11        7.16       14.68     14.57 o 
   3   8  11      409.06      429.75     24.91 o 
   4   8  11      161.84      147.85     18.48 o 
   5   8  11      105.38       85.74     16.47 o 
   6   8  11      873.27      827.26     36.75 o 
   7   8  11       42.40       19.78     15.94 o 
   8   8  11      184.63      148.09     22.73 o 
   9   8  11       10.43       -7.03     17.35 o 
  10   8  11      502.31      440.13     32.41 o 
  11   8  11        3.85      -14.60     21.92 o 
  12   8  11      410.87      288.48     94.63 o 
   1   9  11     1262.31     1312.63     60.97 o 
   2   9  11     1872.98     1868.39     51.28 o 
   3   9  11      713.15      669.94     30.66 o 
   4   9  11     7067.48     7096.41     90.33 o 
   5   9  11     1395.15     1406.14     42.92 o 
   6   9  11     2850.12     2871.97     62.85 o 
   7   9  11     1864.59     1746.40     53.11 o 
   8   9  11     2075.84     2094.48     58.58 o 
   9   9  11      612.25      624.48     41.78 o 
  10   9  11      389.03      563.22     39.44 o 
  11   9  11      576.13      673.74     52.37 o 
   0  10  11      550.35      515.76     65.77 o 
   1  10  11       70.11       45.57     20.51 o 
   2  10  11      219.37      290.97     26.94 o 
   3  10  11     1166.55     1157.19     39.57 o 
   4  10  11     3446.30     3249.06     81.44 o 
   5  10  11      571.56      557.73     32.34 o 
   6  10  11       14.88        1.49     17.94 o 
   7  10  11      144.82       81.87     22.01 o 
   8  10  11       20.56        1.07     18.42 o 
   9  10  11      472.40      473.74     43.01 o 
  10  10  11      427.82      474.16     41.46 o 
   1  11  11        0.26        7.78     23.62 o 
   2  11  11     1082.15     1068.02     55.36 o 
   3  11  11      747.27      709.29     38.01 o 
   4  11  11     1522.09     1685.23     49.74 o 
   5  11  11      284.68      258.15     26.33 o 
   6  11  11     1490.60     1468.90     67.77 o 
   7  11  11      219.70      254.16     37.06 o 
   8  11  11      197.33      307.83     32.54 o 
   9  11  11      116.12      176.60     32.78 o 
   0  12  11     5999.23     6302.09    234.40 o 
   1  12  11      619.89      648.40     73.04 o 
   2  12  11     3582.46     3696.76    126.44 o 
   3  12  11      465.15      500.04     41.03 o 
   4  12  11      841.46      839.37     50.62 o 
   5  12  11       14.10       41.64     22.19 o 
   6  12  11        5.28       17.66     20.83 o 
   7  12  11       40.49       42.51     23.92 o 
   1  13  11       15.05       67.23     33.49 o 
   2  13  11        0.11       24.37     32.06 o 
   3  13  11       22.90       24.80     27.75 o 
   4  13  11       22.69       19.85     26.41 o 
   5  13  11       13.03       41.42     27.43 o 
   0  14  11      500.39      441.10    113.13 o 
   1  14  11      940.23     1068.46    156.34 o 
   2  14  11     1085.70     1404.38    132.50 o 
   0   0  12    13510.18    10980.30    149.20 o 
   1   0  12     1563.07     1460.42     31.99 o 
   2   0  12    39095.33    41087.14    276.71 o 
   3   0  12     1949.22     1927.58     31.55 o 
   4   0  12     1193.27      883.63     24.15 o 
   5   0  12      175.95      209.32     17.34 o 
   6   0  12      411.92      451.75     33.97 o 
   7   0  12      667.46      716.89     41.90 o 
   8   0  12     2058.68     2316.98     70.96 o 
   9   0  12      246.90      273.18     33.54 o 
  10   0  12      678.99      724.70     49.01 o 
  11   0  12     1706.50     1908.42    113.46 o 
  12   0  12     2275.03     2415.97    213.29 o 
  13   0  12      379.67      497.23     83.63 o 
  14   0  12     2604.31     2737.27    150.21 o 
   1   1  12      163.86      151.89      9.08 o 
   2   1  12     2651.06     2906.84     30.76 o 
   3   1  12     3983.71     4399.11     40.45 o 
   4   1  12     4291.40     4313.46     39.22 o 
   5   1  12     3324.78     3679.37     42.52 o 
   6   1  12     2634.30     2454.19     42.98 o 
   7   1  12     2471.72     2594.40     54.06 o 
   8   1  12      227.23      231.81     22.51 o 
   9   1  12        5.53      -13.29     13.29 o 
  10   1  12       38.08       23.16     15.96 o 
  11   1  12       13.97       10.47     17.72 o 
  12   1  12       30.34       51.66     22.73 o 
  13   1  12       31.46       50.61     25.46 o 
  14   1  12       12.41       26.89     35.76 o 
   0   2  12    13144.57    11534.69    102.52 o 
   1   2  12        6.89        6.83      5.11 o 
   2   2  12    16453.84    16044.23    102.00 o 
   3   2  12       45.04       48.66      9.07 o 
   4   2  12    10439.22    10415.64     79.60 o 
   5   2  12     1030.43     1160.18     25.97 o 
   6   2  12      613.90      660.03     23.48 o 
   7   2  12     1211.96     1270.58     34.22 o 
   8   2  12      232.70      205.29     20.73 o 
   9   2  12      141.52      205.13     21.78 o 
  10   2  12      875.46      833.96     40.21 o 
  11   2  12        9.71       28.75     26.03 o 
  12   2  12     1605.98     1528.87     61.72 o 
  13   2  12        6.77      -17.41     22.99 o 
  14   2  12      370.08      511.15     45.92 o 
   1   3  12      770.77      849.46     16.06 o 
   2   3  12     2738.46     2314.67     26.78 o 
   3   3  12       17.65       -6.44      6.60 o 
   4   3  12     8684.87     7620.51     72.37 o 
   5   3  12      266.77      255.99     15.68 o 
   6   3  12     7641.39     6955.22     68.80 o 
   7   3  12      201.03      227.21     18.48 o 
   8   3  12     4155.86     4013.48     74.14 o 
   9   3  12      142.24      135.63     21.10 o 
  10   3  12     1295.41     1309.56     54.01 o 
  11   3  12        0.36       34.31     22.10 o 
  12   3  12       18.21      -10.28     21.31 o 
  13   3  12       58.71       36.40     26.30 o 
  14   3  12      101.88       81.86     30.21 o 
   0   4  12      178.14      121.35     11.77 o 
   1   4  12        6.31       12.17      6.04 o 
   2   4  12      146.79      142.07     10.70 o 
   3   4  12      303.72      283.99     15.49 o 
   4   4  12       45.74       44.64     10.01 o 
   5   4  12       57.40       36.31      9.86 o 
   6   4  12      878.96      963.01     28.21 o 
   7   4  12        5.87       14.92     11.66 o 
   8   4  12        7.19       -6.65     14.37 o 
   9   4  12       95.10      111.27     22.83 o 
  10   4  12      240.07      184.49     27.50 o 
  11   4  12      427.72      320.86     31.73 o 
  12   4  12        3.95      -19.01     19.01 o 
  13   4  12       83.44       65.38     26.04 o 
   1   5  12      555.68      600.02     15.42 o 
   2   5  12    15207.59    15670.71    107.61 o 
   3   5  12       35.01       27.19      8.46 o 
   4   5  12     2498.33     1959.26     34.65 o 
   5   5  12      133.32       90.37     12.53 o 
   6   5  12     4225.50     4164.62     80.24 o 
   7   5  12      503.87      513.89     27.08 o 
   8   5  12     2023.76     1949.74     46.75 o 
   9   5  12     1256.61     1141.06     46.56 o 
  10   5  12     1264.66     1482.96     65.81 o 
  11   5  12       16.53        3.91     20.29 o 
  12   5  12      700.25      639.03     43.78 o 
  13   5  12       20.79       21.59     25.46 o 
   0   6  12     9352.10     8824.80     95.00 o 
   1   6  12       52.32       44.89      9.76 o 
   2   6  12     7759.29     7637.24     66.27 o 
   3   6  12       87.28       87.38     10.83 o 
   4   6  12     1862.88     1726.29     35.04 o 
   5   6  12       25.24        7.73     12.16 o 
   6   6  12      527.07      492.64     26.62 o 
   7   6  12      144.61      136.19     19.10 o 
   8   6  12      281.79      216.71     27.88 o 
   9   6  12      228.42      190.28     24.26 o 
  10   6  12      233.46      256.75     28.31 o 
  11   6  12       26.12       34.66     22.72 o 
  12   6  12       12.14       -8.74     22.67 o 
  13   6  12      162.90      130.62     46.55 o 
   1   7  12      702.42      760.08     24.18 o 
   2   7  12      772.65      784.97     25.30 o 
   3   7  12      134.34      132.59     14.93 o 
   4   7  12       22.09       15.09     12.49 o 
   5   7  12      155.39      185.06     18.51 o 
   6   7  12      656.23      691.68     31.17 o 
   7   7  12      331.85      327.83     24.95 o 
   8   7  12      667.92      623.54     33.10 o 
   9   7  12      124.04      112.97     20.42 o 
  10   7  12       57.46       80.36     23.04 o 
  11   7  12      172.59      113.79     28.08 o 
  12   7  12      317.12      331.56     38.19 o 
   0   8  12     9378.83     9237.76    145.93 o 
   1   8  12     3296.24     3414.66     55.00 o 
   2   8  12     9180.54     8963.20     97.37 o 
   3   8  12      110.65       90.22     17.38 o 
   4   8  12     2055.20     1996.24     46.24 o 
   5   8  12        2.15       -3.72     13.52 o 
   6   8  12      423.03      405.79     29.31 o 
   7   8  12      456.48      413.96     30.35 o 
   8   8  12      267.09      268.40     25.66 o 
   9   8  12      397.28      393.11     30.29 o 
  10   8  12     1209.01     1204.01     51.02 o 
  11   8  12      302.64      290.68     32.87 o 
   1   9  12        2.93       -3.65     14.07 o 
   2   9  12       82.78       78.58     19.43 o 
   3   9  12       50.08       24.52     14.54 o 
   4   9  12       25.70       47.73     15.52 o 
   5   9  12      511.37      538.93     30.74 o 
   6   9  12     1110.22      927.81     40.78 o 
   7   9  12      439.01      425.63     34.49 o 
   8   9  12       59.57       69.45     20.90 o 
   9   9  12      129.44       85.38     23.41 o 
  10   9  12        9.96       19.90     22.69 o 
  11   9  12       18.32       27.01     48.69 o 
   0  10  12     3032.43     3067.30    202.36 o 
   1  10  12      411.49      388.88     43.66 o 
   2  10  12     2731.32     2770.19     65.19 o 
   3  10  12      155.60      138.54     20.49 o 
   4  10  12      924.27     1018.42     39.45 o 
   5  10  12       13.67       -5.96     16.27 o 
   6  10  12       72.84       84.27     20.17 o 
   7  10  12       51.06       27.67     20.02 o 
   8  10  12      144.67       84.54     23.34 o 
   9  10  12        6.76      -21.08     21.08 o 
  10  10  12      458.32      650.98     77.59 o 
   1  11  12      267.04      251.85     44.36 o 
   2  11  12      196.44      230.34     33.68 o 
   3  11  12        3.00       16.99     20.62 o 
   4  11  12     1870.27     2006.79     53.91 o 
   5  11  12      210.91      233.06     25.86 o 
   6  11  12     3102.00     3250.70     68.87 o 
   7  11  12        4.41      -17.16     19.75 o 
   8  11  12      660.17      730.68     44.78 o 
   0  12  12        8.48      -36.87     36.87 o 
   1  12  12       62.61        5.60     29.21 o 
   2  12  12       41.27       17.14     25.75 o 
   3  12  12      176.52      171.61     43.50 o 
   4  12  12        5.22       21.08     24.34 o 
   5  12  12        5.64      -18.03     20.01 o 
   6  12  12      140.68       79.73     23.42 o 
   7  12  12       15.65      -19.13     22.92 o 
   1  13  12        0.21       67.55     35.26 o 
   2  13  12      471.57      567.61     57.34 o 
   3  13  12       11.45       42.37     31.10 o 
   4  13  12     1463.04     1675.37     89.83 o 
   5  13  12       23.30       41.73     42.55 o 
   1   1  13     1499.30     1445.30     22.47 o 
   2   1  13       92.69      242.04     10.77 o 
   3   1  13     8403.02     8126.45     65.08 o 
   4   1  13     3335.68     3221.97     36.62 o 
   5   1  13     4229.09     3927.10     48.98 o 
   6   1  13     1359.78     1317.82     34.53 o 
   7   1  13      281.79      202.53     19.73 o 
   8   1  13     1505.86     1454.40     57.53 o 
   9   1  13      878.22      809.25     41.89 o 
  10   1  13      617.52      654.11     38.17 o 
  11   1  13     3269.68     3246.52     73.69 o 
  12   1  13       37.41        8.53     21.74 o 
  13   1  13       97.50       64.49     27.77 o 
  14   1  13       23.73       53.14     36.67 o 
   0   2  13    16780.49    18976.67    151.00 o 
   1   2  13      177.31       56.38      8.10 o 
   2   2  13      732.93      627.17     17.40 o 
   3   2  13      168.80       66.54      8.54 o 
   4   2  13      193.33      227.07     13.93 o 
   5   2  13     1041.69     1034.74     25.55 o 
   6   2  13     1678.16     1590.81     34.28 o 
   7   2  13      606.72      688.43     30.24 o 
   8   2  13      296.77      338.91     24.97 o 
   9   2  13     1022.09     1026.07     38.99 o 
  10   2  13      357.13      380.02     31.05 o 
  11   2  13      230.88      335.87     45.16 o 
  12   2  13      231.78      225.76     32.06 o 
  13   2  13      247.17      264.17     36.63 o 
  14   2  13      283.91      260.31     45.96 o 
   1   3  13       11.37       25.74      5.92 o 
   2   3  13      129.33      195.53     11.40 o 
   3   3  13      376.67      220.84     18.90 o 
   4   3  13      209.99      181.78     13.52 o 
   5   3  13     3255.88     3186.71     51.53 o 
   6   3  13      817.88      886.58     27.76 o 
   7   3  13     2731.16     2739.02     49.92 o 
   8   3  13       49.60       62.88     17.25 o 
   9   3  13     1431.88     1490.11     48.92 o 
  10   3  13     1005.65     1033.10     63.08 o 
  11   3  13      938.04      907.78     50.62 o 
  12   3  13      167.31      115.81     29.30 o 
  13   3  13      128.28       75.46     29.17 o 
   0   4  13     4304.91     4326.96     51.11 o 
   1   4  13    14838.38    14016.88     84.82 o 
   2   4  13      476.93      270.74     19.25 o 
   3   4  13     3707.55     3314.54     48.23 o 
   4   4  13     2648.47     2593.95     41.42 o 
   5   4  13       19.51       12.99      9.73 o 
   6   4  13      208.49      183.69     16.40 o 
   7   4  13       38.50       19.25     14.03 o 
   8   4  13      306.98      334.92     27.49 o 
   9   4  13      573.89      699.48     42.62 o 
  10   4  13      179.66      185.93     28.78 o 
  11   4  13      470.73      539.93     42.32 o 
  12   4  13        4.73       14.72     21.53 o 
  13   4  13      643.80      937.14     69.28 o 
   1   5  13        1.77        0.78      6.62 o 
   2   5  13       45.99       29.69      8.74 o 
   3   5  13       92.40      103.50     11.65 o 
   4   5  13      223.01      204.08     15.20 o 
   5   5  13      380.47      356.27     19.66 o 
   6   5  13       55.94       42.24     13.15 o 
   7   5  13     2758.75     2703.24     52.85 o 
   8   5  13      152.08      132.51     24.86 o 
   9   5  13      102.47      102.24     20.86 o 
  10   5  13       51.94       53.97     21.42 o 
  11   5  13        0.25        1.96     20.22 o 
  12   5  13      100.08       93.48     27.35 o 
  13   5  13      110.97      104.21     28.52 o 
   0   6  13     2086.48     2075.52     43.06 o 
   1   6  13     7985.65     7850.21     68.59 o 
   2   6  13     1589.23     1594.90     38.84 o 
   3   6  13       58.32       36.25      9.67 o 
   4   6  13      146.97      126.03     14.22 o 
   5   6  13      560.36      536.58     24.89 o 
   6   6  13      138.87       97.28     16.43 o 
   7   6  13      537.81      536.28     33.16 o 
   8   6  13        2.25      -11.72     15.23 o 
   9   6  13       89.43       59.81     19.44 o 
  10   6  13       46.08       39.90     24.45 o 
  11   6  13       82.62      117.69     27.00 o 
  12   6  13      316.88      354.84     38.23 o 
   1   7  13      122.46      134.51     13.60 o 
   2   7  13      521.12      560.22     23.02 o 
   3   7  13       35.76       13.37     12.02 o 
   4   7  13     2875.41     3012.27     51.70 o 
   5   7  13      567.65      506.71     27.49 o 
   6   7  13       30.73       28.60     14.78 o 
   7   7  13     2539.34     2583.26     55.11 o 
   8   7  13      669.45      709.54     35.09 o 
   9   7  13     1439.83     1363.74     68.51 o 
  10   7  13      259.47      275.10     31.02 o 
  11   7  13      145.99      186.69     31.37 o 
  12   7  13       29.48       10.82     24.80 o 
   0   8  13        2.67        5.87     19.31 o 
   1   8  13       37.66       34.62     14.05 o 
   2   8  13      156.86      189.70     19.29 o 
   3   8  13       28.25       20.80     13.41 o 
   4   8  13      770.34      786.67     33.95 o 
   5   8  13      190.00      208.01     21.67 o 
   6   8  13       22.86       12.59     15.98 o 
   7   8  13      251.27      204.45     22.84 o 
   8   8  13        0.82       11.48     16.62 o 
   9   8  13      635.01      602.45     38.86 o 
  10   8  13        9.52       16.98     21.68 o 
  11   8  13      551.09      395.26     39.88 o 
   1   9  13     1329.68     1335.08     49.90 o 
   2   9  13      374.92      419.68     28.60 o 
   3   9  13     1795.28     1708.37     45.62 o 
   4   9  13       83.86       25.94     14.85 o 
   5   9  13     4046.58     4213.64     81.75 o 
   6   9  13      605.35      567.21     37.50 o 
   7   9  13     3326.68     3503.91     87.03 o 
   8   9  13      954.47     1050.99     46.10 o 
   9   9  13      678.07      803.01     44.19 o 
  10   9  13      234.40      246.81     33.29 o 
   0  10  13      399.83      327.86     56.94 o 
   1  10  13       10.71      -21.73     21.73 o 
   2  10  13     2530.98     2589.10     70.65 o 
   3  10  13     2310.27     2284.06     66.21 o 
   4  10  13      372.75      343.17     27.45 o 
   5  10  13      147.49      138.51     21.86 o 
   6  10  13        0.18        3.24     18.88 o 
   7  10  13        9.72        6.37     19.61 o 
   8  10  13       24.08       54.02     24.38 o 
   9  10  13      342.30      383.28     36.21 o 
   1  11  13      169.93      164.59     34.13 o 
   2  11  13      146.26      120.36     28.43 o 
   3  11  13     1643.36     1768.03     65.82 o 
   4  11  13        3.26       -3.88     20.30 o 
   5  11  13     1161.83     1182.81     49.43 o 
   6  11  13       14.75        1.01     18.81 o 
   7  11  13      289.75      237.30     35.21 o 
   8  11  13       84.78       71.26     26.45 o 
   0  12  13     1192.65     1226.46    102.96 o 
   1  12  13     2255.71     2539.04    121.42 o 
   2  12  13      282.15      404.11     44.44 o 
   3  12  13     2295.18     2467.69     89.98 o 
   4  12  13      120.93       97.15     31.49 o 
   5  12  13      269.86      325.70     35.63 o 
   6  12  13       96.53       54.09     22.88 o 
   1  13  13      102.62       32.99     33.69 o 
   2  13  13       84.48       52.11     30.14 o 
   3  13  13      216.47      201.09     37.79 o 
   4  13  13        2.25       56.91     41.55 o 
   0   0  14     7166.28     8089.36    127.86 o 
   1   0  14    15531.03    13118.02    212.64 o 
   2   0  14     3342.93     3493.60     72.39 o 
   3   0  14     8998.11     8041.72     96.62 o 
   4   0  14      249.14      237.38     30.34 o 
   5   0  14     4384.54     4405.59     81.67 o 
   6   0  14      553.85      474.40     32.92 o 
   7   0  14        0.54       12.52     19.19 o 
   8   0  14     2246.29     2573.52     77.90 o 
   9   0  14       45.90       24.78     23.01 o 
  10   0  14     1313.20     1447.70     66.83 o 
  11   0  14     1189.44     1391.39     76.98 o 
  12   0  14     1544.73     1404.17     99.77 o 
  13   0  14     2756.04     3301.63    158.52 o 
  14   0  14     1053.35     1119.13    160.32 o 
   1   1  14     2128.21     2438.54     30.43 o 
   2   1  14     4100.67     4700.78     46.80 o 
   3   1  14     3906.69     4154.83     42.42 o 
   4   1  14      555.56      682.42     21.93 o 
   5   1  14     1418.10     1420.67     30.62 o 
   6   1  14     1344.15     1460.81     37.01 o 
   7   1  14      549.93      571.88     29.20 o 
   8   1  14       19.70       -0.79     13.81 o 
   9   1  14       34.60       23.34     15.64 o 
  10   1  14       22.94        4.58     16.42 o 
  11   1  14      180.73      177.79     32.18 o 
  12   1  14        0.01       -8.57     20.54 o 
  13   1  14      282.61      210.56     37.53 o 
  14   1  14       86.20      131.01     85.44 o 
   0   2  14    14632.44    15925.64    148.75 o 
   1   2  14     5773.19     4989.22     45.74 o 
   2   2  14     3481.37     3423.14     38.27 o 
   3   2  14     4692.80     4532.92     51.29 o 
   4   2  14      463.22      524.25     19.58 o 
   5   2  14     1875.94     1907.91     37.22 o 
   6   2  14      226.26      227.89     18.87 o 
   7   2  14       46.32       27.80     14.27 o 
   8   2  14     2062.37     2126.42     50.30 o 
   9   2  14      106.87       87.54     20.10 o 
  10   2  14      154.19      154.95     30.66 o 
  11   2  14     1421.26     1313.55     57.13 o 
  12   2  14      423.70      329.14     43.40 o 
  13   2  14     1180.66     1061.77     71.35 o 
   1   3  14       96.16       88.59      9.14 o 
   2   3  14     1618.19     1484.07     28.86 o 
   3   3  14     6157.21     5883.31     60.85 o 
   4   3  14     3590.07     3635.58     51.09 o 
   5   3  14     4872.41     4479.12     68.29 o 
   6   3  14       94.38       63.12     12.87 o 
   7   3  14     3821.98     3609.94     63.34 o 
   8   3  14      502.92      536.64     42.11 o 
   9   3  14     2247.56     2006.13     56.18 o 
  10   3  14        3.96      -19.09     19.09 o 
  11   3  14        8.13      -19.57     19.57 o 
  12   3  14       61.34       36.70     29.27 o 
  13   3  14        0.54      -25.10     25.10 o 
   0   4  14       45.21       49.63      9.72 o 
   1   4  14      621.23      647.03     17.70 o 
   2   4  14      183.04      204.39     13.73 o 
   3   4  14      131.10      136.56     13.37 o 
   4   4  14        9.46        1.02      9.42 o 
   5   4  14     3136.09     3167.33     45.90 o 
   6   4  14       40.62       36.40     12.98 o 
   7   4  14       61.76       50.13     15.91 o 
   8   4  14     1369.07     1170.88     61.24 o 
   9   4  14     1497.70     1374.36     67.09 o 
  10   4  14      140.93      100.32     25.59 o 
  11   4  14       71.57       34.23     24.71 o 
  12   4  14       52.84       64.03     25.39 o 
  13   4  14      169.01      139.05     30.35 o 
   1   5  14      457.53      439.13     18.09 o 
   2   5  14      461.23      458.73     18.68 o 
   3   5  14     4675.37     4424.98     51.83 o 
   4   5  14     5541.00     5552.58     62.68 o 
   5   5  14     1976.29     1771.92     38.49 o 
   6   5  14      992.86      993.26     31.64 o 
   7   5  14     5206.95     4852.23    101.12 o 
   8   5  14      576.02      519.38     32.32 o 
   9   5  14     2125.60     2121.89     61.69 o 
  10   5  14      153.83      148.48     26.69 o 
  11   5  14       35.36       40.91     22.94 o 
  12   5  14      215.79      140.73     29.94 o 
  13   5  14       19.05      -45.66     45.66 o 
   0   6  14      265.73      222.20     24.33 o 
   1   6  14     9236.66     8913.77     75.68 o 
   2   6  14      546.20      498.63     19.48 o 
   3   6  14      542.39      467.59     19.67 o 
   4   6  14       30.19       22.79     11.43 o 
   5   6  14      414.12      390.26     22.48 o 
   6   6  14       73.19       50.98     15.34 o 
   7   6  14      234.11      228.55     22.36 o 
   8   6  14      171.17       99.37     20.44 o 
   9   6  14      134.11      161.87     24.46 o 
  10   6  14       46.37       11.94     23.76 o 
  11   6  14      247.50      227.69     32.66 o 
  12   6  14      312.00      269.56     36.90 o 
   1   7  14     1766.81     1848.56     39.67 o 
   2   7  14      339.74      300.53     19.42 o 
   3   7  14      946.93      964.10     29.93 o 
   4   7  14      743.79      813.58     30.35 o 
   5   7  14      347.85      374.19     24.62 o 
   6   7  14       22.09       19.04     14.75 o 
   7   7  14     1034.65     1082.04     39.63 o 
   8   7  14        5.39        7.04     18.01 o 
   9   7  14      483.73      537.01     36.47 o 
  10   7  14       50.94       39.31     23.72 o 
  11   7  14        6.21       13.92     24.47 o 
  12   7  14       12.12       -1.86     66.19 o 
   0   8  14     1866.46     1908.06     66.12 o 
   1   8  14     3878.24     3669.35     65.43 o 
   2   8  14     1532.31     1657.15     42.64 o 
   3   8  14     2996.83     2949.13     55.75 o 
   4   8  14       35.47       22.24     14.38 o 
   5   8  14     1336.03     1304.85     41.80 o 
   6   8  14      129.48       95.32     20.42 o 
   7   8  14        6.77       -3.31     15.95 o 
   8   8  14       52.96       42.18     19.13 o 
   9   8  14      176.36      163.20     26.54 o 
  10   8  14      204.47      239.48     31.03 o 
  11   8  14      771.54      952.64     68.66 o 
   1   9  14      552.69      613.98     48.28 o 
   2   9  14      815.93      850.37     40.58 o 
   3   9  14      105.11      103.42     18.76 o 
   4   9  14       20.05        2.55     15.08 o 
   5   9  14      680.40      579.75     32.74 o 
   6   9  14      381.66      398.45     31.19 o 
   7   9  14      146.71      103.67     25.51 o 
   8   9  14      491.02      455.85     35.36 o 
   9   9  14      151.31      188.81     40.26 o 
  10   9  14       94.12      128.31     30.52 o 
   0  10  14      418.55      532.16    179.76 o 
   1  10  14      567.15      612.11     66.51 o 
   2  10  14       25.21       25.32     20.68 o 
   3  10  14     1588.17     1528.32     53.82 o 
   4  10  14      467.30      487.96     31.67 o 
   5  10  14     1068.02     1007.51     41.71 o 
   6  10  14      547.95      497.80     35.28 o 
   7  10  14       29.41       22.35     21.27 o 
   8  10  14       32.74       20.82     23.07 o 
   9  10  14      155.01      222.87     36.34 o 
   1  11  14       56.41       36.56     27.26 o 
   2  11  14       65.10       59.72     26.47 o 
   3  11  14     1482.40     1551.98     63.35 o 
   4  11  14      624.15      607.98     46.37 o 
   5  11  14     2267.88     2492.61     61.79 o 
   6  11  14      141.91      141.86     25.90 o 
   7  11  14      604.33      726.48     44.06 o 
   8  11  14      162.03      116.59     31.17 o 
   0  12  14     1572.80     1584.94    115.74 o 
   1  12  14       19.12        5.60     29.37 o 
   2  12  14      529.32      538.48     50.19 o 
   3  12  14       10.58       15.32     26.52 o 
   4  12  14       87.57       37.63     38.02 o 
   5  12  14        0.53       20.14     26.24 o 
   6  12  14        1.04       10.65     30.29 o 
   1  13  14        5.74       39.20     31.84 o 
   2  13  14      144.81      121.72     37.07 o 
   3  13  14     1351.81     1621.65    190.87 o 
   1   1  15       39.15       58.34      8.15 o 
   2   1  15     1708.74     1542.63     26.91 o 
   3   1  15       12.05        6.15      7.87 o 
   4   1  15     9387.22     8883.25     80.98 o 
   5   1  15     3325.28     3396.21     51.90 o 
   6   1  15     5635.76     5485.79     72.52 o 
   7   1  15       30.58       31.99     14.97 o 
   8   1  15     1583.58     1573.63     46.13 o 
   9   1  15       30.05       50.49     17.97 o 
  10   1  15     3017.22     2998.72     65.90 o 
  11   1  15      265.80      245.37     30.00 o 
  12   1  15      152.82      147.47     31.19 o 
  13   1  15      145.46       66.75     31.14 o 
   0   2  15     2143.41     1920.04     38.49 o 
   1   2  15     5709.56     5970.14     55.90 o 
   2   2  15     4334.39     4256.55     44.61 o 
   3   2  15     4351.93     4302.89     58.30 o 
   4   2  15     1287.86     1110.02     32.57 o 
   5   2  15      277.02      264.80     17.63 o 
   6   2  15       11.66       19.50     12.52 o 
   7   2  15      569.89      501.58     29.12 o 
   8   2  15      283.94      281.80     26.61 o 
   9   2  15      474.93      472.99     31.78 o 
  10   2  15     1888.85     1861.03     58.29 o 
  11   2  15      258.58      231.59     31.85 o 
  12   2  15      692.23      860.44     53.47 o 
  13   2  15       67.84       95.14     30.21 o 
   1   3  15      451.70      475.65     16.17 o 
   2   3  15      111.58      108.55     11.86 o 
   3   3  15      624.82      694.13     22.63 o 
   4   3  15      319.40      219.23     19.60 o 
   5   3  15       12.61       -0.34     10.62 o 
   6   3  15     5273.17     5282.43     66.87 o 
   7   3  15       62.43       15.89     13.76 o 
   8   3  15     2782.95     2693.50     70.53 o 
   9   3  15        9.54       23.24     18.55 o 
  10   3  15       22.21        4.96     21.90 o 
  11   3  15      127.28      113.60     26.91 o 
  12   3  15       34.27       31.30     25.84 o 
  13   3  15       30.56       27.62     27.97 o 
   0   4  15    22064.99    21874.75    168.26 o 
   1   4  15      927.81      804.41     20.68 o 
   2   4  15     5056.53     4991.42     54.95 o 
   3   4  15     1447.65     1365.44     30.26 o 
   4   4  15      885.35      734.92     25.47 o 
   5   4  15     2033.37     1859.01     36.63 o 
   6   4  15      654.03      742.56     29.72 o 
   7   4  15      821.22      815.30     34.69 o 
   8   4  15      814.41      894.84     46.30 o 
   9   4  15      782.32      818.89     47.07 o 
  10   4  15     3146.09     3224.47    119.73 o 
  11   4  15        3.08       -1.84     26.49 o 
  12   4  15      554.61      635.09     45.48 o 
  13   4  15       14.75      -33.43     35.65 o 
   1   5  15      173.78      159.07     13.17 o 
   2   5  15      179.09      179.54     16.58 o 
   3   5  15       13.81       -6.47      8.80 o 
   4   5  15       12.90       11.47     10.64 o 
   5   5  15      335.55      379.58     22.51 o 
   6   5  15        9.92       38.32     14.72 o 
   7   5  15      243.90      274.39     24.97 o 
   8   5  15      108.49      127.19     23.77 o 
   9   5  15       31.75       15.90     20.18 o 
  10   5  15      631.33      614.69     41.51 o 
  11   5  15       97.52       84.54     26.72 o 
  12   5  15        4.92      -23.91     23.91 o 
   0   6  15    19718.36    19259.04    192.33 o 
   1   6  15     1908.34     1837.47     35.28 o 
   2   6  15     7383.16     7472.41     69.24 o 
   3   6  15      517.56      522.96     21.90 o 
   4   6  15       26.47       35.07     12.84 o 
   5   6  15      194.82      159.05     17.52 o 
   6   6  15      273.66      280.08     32.65 o 
   7   6  15     1133.80      982.26     40.53 o 
   8   6  15      563.80      569.11     35.17 o 
   9   6  15       80.91       80.68     23.18 o 
  10   6  15      430.84      531.54     40.92 o 
  11   6  15       18.74       19.54     24.46 o 
  12   6  15      666.85      694.72     65.20 o 
   1   7  15     2642.67     2640.03     48.18 o 
   2   7  15     1288.16     1311.44     33.71 o 
   3   7  15      361.03      394.88     24.33 o 
   4   7  15      462.86      437.09     24.89 o 
   5   7  15     1409.83     1317.64     40.47 o 
   6   7  15     3320.40     3276.39     62.01 o 
   7   7  15     1197.52     1135.92     66.40 o 
   8   7  15     2729.94     2782.13     65.68 o 
   9   7  15        3.95        5.49     19.09 o 
  10   7  15      615.21      676.33     45.89 o 
  11   7  15       19.20        9.25     23.93 o 
   0   8  15       77.32       73.47     24.58 o 
   1   8  15      253.77      277.81     24.11 o 
   2   8  15     2316.78     2326.96     53.94 o 
   3   8  15      609.77      692.89     31.88 o 
   4   8  15      203.74      204.36     21.56 o 
   5   8  15      601.31      580.23     33.82 o 
   6   8  15      114.50       62.48     18.17 o 
   7   8  15       88.59       53.67     19.30 o 
   8   8  15      193.75      204.27     28.93 o 
   9   8  15       13.09      -19.60     19.60 o 
  10   8  15      374.14      366.08     38.37 o 
   1   9  15       31.72        7.02     18.54 o 
   2   9  15     3004.57     3113.29     69.84 o 
   3   9  15      177.07      120.24     23.06 o 
   4   9  15     2511.88     2628.16     78.73 o 
   5   9  15      130.82      144.05     22.05 o 
   6   9  15     4540.18     4512.71     88.02 o 
   7   9  15      719.60      703.16     58.72 o 
   8   9  15     2089.63     2236.82     77.59 o 
   9   9  15      252.16      300.10     40.99 o 
  10   9  15      619.28      731.30     66.57 o 
   0  10  15      111.73        7.09     33.35 o 
   1  10  15      713.72      836.05     52.42 o 
   2  10  15      134.49      159.79     27.83 o 
   3  10  15      589.66      620.65     43.59 o 
   4  10  15      355.61      383.55     31.35 o 
   5  10  15       26.57       15.34     20.38 o 
   6  10  15      142.47       97.25     22.61 o 
   7  10  15       13.69      -20.15     20.15 o 
   8  10  15       64.57       93.87     25.57 o 
   1  11  15       55.40       53.93     26.63 o 
   2  11  15     1303.13     1216.61     63.59 o 
   3  11  15      206.61      132.94     29.35 o 
   4  11  15     2681.27     2864.32     82.52 o 
   5  11  15       29.13       59.86     23.55 o 
   6  11  15      283.93      359.81     34.82 o 
   7  11  15       33.46        4.06     22.77 o 
   0  12  15      727.50      671.13     87.11 o 
   1  12  15       60.01       44.65     29.61 o 
   2  12  15     2316.80     2551.52     90.51 o 
   3  12  15      580.36      544.12     50.80 o 
   4  12  15     1466.63     1603.31     76.29 o 
   5  12  15       88.40      102.59     31.26 o 
   0   0  16    10977.29    10138.60    291.72 o 
   1   0  16     4164.35     3898.00     74.99 o 
   2   0  16     7182.95     6560.25     95.68 o 
   3   0  16      410.56      468.69     28.24 o 
   4   0  16     5960.44     6177.01    100.72 o 
   5   0  16      237.49      224.08     26.73 o 
   6   0  16       10.47       19.47     17.39 o 
   7   0  16     1540.84     1696.39     65.65 o 
   8   0  16    10672.53    10030.95    168.47 o 
   9   0  16     1699.02     1748.55     72.68 o 
  10   0  16     1708.16     1895.65    156.30 o 
  11   0  16      737.46      797.91     98.29 o 
  12   0  16     1775.52     1688.89     95.04 o 
  13   0  16     1132.06     1125.37    110.97 o 
   1   1  16     1164.03     1237.32     26.30 o 
   2   1  16     3477.77     3464.07     41.96 o 
   3   1  16     1661.63     1793.81     33.36 o 
   4   1  16     1722.66     1709.86     37.14 o 
   5   1  16     7181.84     7415.25     81.58 o 
   6   1  16       50.25       69.00     15.17 o 
   7   1  16      244.60      235.34     23.21 o 
   8   1  16      272.24      238.35     28.26 o 
   9   1  16      475.29      467.04     31.68 o 
  10   1  16      301.00      286.90     30.28 o 
  11   1  16        0.05      -18.70     18.70 o 
  12   1  16      711.76      748.52     50.87 o 
  13   1  16      150.57      107.00     33.83 o 
   0   2  16      285.23      145.39     14.99 o 
   1   2  16     1890.55     1872.29     30.72 o 
   2   2  16     5199.16     4826.23     63.54 o 
   3   2  16      186.19      214.08     14.21 o 
   4   2  16     2983.80     2791.83     57.30 o 
   5   2  16      336.96      357.24     21.96 o 
   6   2  16        3.08       12.88     12.74 o 
   7   2  16        2.04       12.13     14.22 o 
   8   2  16      717.29      700.71     34.87 o 
   9   2  16      665.51      590.75     34.49 o 
  10   2  16     1835.36     1929.16     60.66 o 
  11   2  16      149.91      144.11     30.02 o 
  12   2  16     1288.51     1395.76     63.98 o 
  13   2  16        1.78      -11.81     28.82 o 
   1   3  16      950.05      961.05     23.50 o 
   2   3  16     2902.60     2770.15     39.92 o 
   3   3  16     1515.87     1578.67     41.34 o 
   4   3  16     4785.38     4433.56     63.66 o 
   5   3  16     6595.23     6445.99     74.41 o 
   6   3  16    10910.92    10302.15    107.49 o 
   7   3  16      248.58      258.91     21.73 o 
   8   3  16     6989.16     6919.40    104.92 o 
   9   3  16      128.06      155.57     25.58 o 
  10   3  16     1226.12     1223.85     70.46 o 
  11   3  16       79.15      111.33     28.08 o 
  12   3  16       10.77       -1.03     25.90 o 
  13   3  16      104.55      120.62     48.27 o 
   0   4  16      317.43      352.66     23.01 o 
   1   4  16      827.95      859.76     24.92 o 
   2   4  16     1040.14     1087.84     27.24 o 
   3   4  16      149.65      165.68     14.82 o 
   4   4  16      120.36       89.38     14.04 o 
   5   4  16      160.63      142.94     16.38 o 
   6   4  16     1864.50     1860.57     44.36 o 
   7   4  16      199.35      250.23     26.00 o 
   8   4  16       36.06       -5.57     18.73 o 
   9   4  16        8.28        8.68     21.73 o 
  10   4  16        2.11       13.57     22.89 o 
  11   4  16        4.43        2.02     23.17 o 
  12   4  16       78.97       72.08     38.42 o 
   1   5  16     1554.37     1667.27     37.37 o 
   2   5  16      561.76      471.11     19.46 o 
   3   5  16     1543.40     1579.61     31.68 o 
   4   5  16     6566.00     6380.43     70.72 o 
   5   5  16     2693.30     2893.17     50.41 o 
   6   5  16     7052.80     6819.73     95.67 o 
   7   5  16      755.37      730.38     36.02 o 
   8   5  16     6090.05     5926.09    102.14 o 
   9   5  16       18.42        7.76     20.48 o 
  10   5  16     1164.34     1117.62     53.26 o 
  11   5  16      346.85      378.27     59.29 o 
  12   5  16        4.03       -1.87     25.22 o 
   0   6  16    10472.95    10501.84    131.77 o 
   1   6  16       26.30       31.57     11.95 o 
   2   6  16     3040.42     2908.02     43.01 o 
   3   6  16      150.71      149.64     17.96 o 
   4   6  16      482.04      499.00     25.25 o 
   5   6  16      128.24      103.47     16.54 o 
   6   6  16      217.31      206.25     23.06 o 
   7   6  16      148.33      106.66     20.74 o 
   8   6  16       27.70       30.76     18.63 o 
   9   6  16      388.94      417.96     36.91 o 
  10   6  16      166.45      142.29     28.99 o 
  11   6  16       16.52       19.23     26.03 o 
   1   7  16      188.88      196.67     18.65 o 
   2   7  16     1997.16     2128.12     47.51 o 
   3   7  16      327.11      338.89     28.79 o 
   4   7  16     1536.51     1431.08     42.73 o 
   5   7  16      366.14      361.64     26.09 o 
   6   7  16     1777.22     1763.62     48.11 o 
   7   7  16       24.60       25.80     17.89 o 
   8   7  16     1859.18     1858.02     57.27 o 
   9   7  16        9.54      -11.56     21.73 o 
  10   7  16      160.84      186.40     38.41 o 
  11   7  16      202.24      195.83     46.61 o 
   0   8  16     2663.54     2806.49     74.76 o 
   1   8  16     1098.18     1113.09     37.97 o 
   2   8  16     3447.25     3531.27     67.25 o 
   3   8  16     2056.50     2063.55     57.55 o 
   4   8  16      768.89      739.03     34.55 o 
   5   8  16       14.10       54.57     18.91 o 
   6   8  16        0.76        4.76     16.69 o 
   7   8  16       19.04       15.82     19.36 o 
   8   8  16      130.52      127.37     26.70 o 
   9   8  16     1084.71     1111.09     50.47 o 
  10   8  16      833.27      897.72     53.19 o 
   1   9  16     1095.72      966.46     66.59 o 
   2   9  16      468.53      489.58     35.00 o 
   3   9  16       92.45       58.47     20.25 o 
   4   9  16      464.51      411.80     31.43 o 
   5   9  16      108.72      121.71     23.05 o 
   6   9  16        6.00       35.29     19.86 o 
   7   9  16      604.42      637.55     40.00 o 
   8   9  16        0.49      -20.70     20.70 o 
   9   9  16      401.33      275.92     35.27 o 
   0  10  16     3457.36     3805.89    200.49 o 
   1  10  16        5.33      -16.60     20.46 o 
   2  10  16     2641.96     2735.58     82.68 o 
   3  10  16      225.85      259.85     28.93 o 
   4  10  16     1267.55     1261.15     52.91 o 
   5  10  16       11.02       16.88     19.85 o 
   6  10  16       17.48       24.85     21.09 o 
   7  10  16      252.60      213.73     29.07 o 
   8  10  16      488.48      642.14     46.81 o 
   1  11  16      763.10      659.70     51.22 o 
   2  11  16      689.56      705.40     54.99 o 
   3  11  16        5.66      -12.90     23.32 o 
   4  11  16      872.31      869.26     57.78 o 
   5  11  16       39.07       47.69     25.96 o 
   6  11  16      795.30      880.90     51.15 o 
   7  11  16      148.88       98.91     30.13 o 
   0  12  16     1707.46     1660.45    216.88 o 
   1  12  16      528.16      538.39     51.08 o 
   2  12  16       71.32       66.26     31.85 o 
   3  12  16        8.27      -11.04     27.95 o 
   4  12  16       13.40       12.80     28.85 o 
   1   1  17       72.74       46.30      9.76 o 
   2   1  17        2.65       18.22      8.97 o 
   3   1  17     7117.91     6762.21     77.90 o 
   4   1  17     7833.28     8369.72     87.61 o 
   5   1  17     2338.93     2184.46     44.02 o 
   6   1  17     4818.26     4843.95     67.56 o 
   7   1  17     6527.25     6529.06     91.96 o 
   8   1  17     1014.55     1075.60     41.92 o 
   9   1  17     1680.17     1854.53     53.48 o 
  10   1  17      238.25      247.85     28.10 o 
  11   1  17       11.35       21.83     21.29 o 
  12   1  17       20.46      -24.41     24.41 o 
  13   1  17        3.88      -30.80     57.74 o 
   0   2  17      752.09      706.07     39.40 o 
   1   2  17     3284.69     3246.07     41.84 o 
   2   2  17      832.48      812.49     23.31 o 
   3   2  17       40.75       52.28     11.50 o 
   4   2  17     1063.13     1058.42     29.09 o 
   5   2  17      611.03      674.50     27.93 o 
   6   2  17      195.67      155.95     18.93 o 
   7   2  17       67.44       65.68     16.51 o 
   8   2  17       78.05       79.50     19.34 o 
   9   2  17        6.93        0.26     17.30 o 
  10   2  17      800.30      705.12     47.25 o 
  11   2  17      265.02      253.16     35.19 o 
  12   2  17      129.48      144.90     38.48 o 
   1   3  17      197.99      254.73     15.86 o 
   2   3  17      479.62      583.49     21.25 o 
   3   3  17     2007.75     2149.88     36.83 o 
   4   3  17      625.23      614.20     30.01 o 
   5   3  17       53.06       54.57     13.76 o 
   6   3  17     2669.84     2622.80     61.05 o 
   7   3  17      172.53      181.64     23.05 o 
   8   3  17       29.81       46.36     19.67 o 
   9   3  17     1165.60     1234.40     50.53 o 
  10   3  17       63.79       48.94     25.19 o 
  11   3  17       79.21      105.44     30.39 o 
  12   3  17       20.33       12.14     27.35 o 
   0   4  17     1735.40     1514.05     50.51 o 
   1   4  17     4140.22     3939.45     50.79 o 
   2   4  17      854.29      852.52     25.41 o 
   3   4  17     4092.43     3866.48     53.11 o 
   4   4  17      665.72      751.03     28.45 o 
   5   4  17     3671.78     3489.45     59.13 o 
   6   4  17     1006.41     1092.02     39.52 o 
   7   4  17      843.12      830.16     40.42 o 
   8   4  17      419.40      423.30     37.00 o 
   9   4  17      720.09      745.16     47.26 o 
  10   4  17      623.82      615.95     58.01 o 
  11   4  17     1454.50     1514.60     67.04 o 
  12   4  17      487.62      670.43     52.69 o 
   1   5  17     1204.27     1260.97     33.79 o 
   2   5  17      668.94      729.05     24.85 o 
   3   5  17      742.28      729.64     25.12 o 
   4   5  17        1.80       -9.19     10.77 o 
   5   5  17      268.23      291.71     28.98 o 
   6   5  17       34.21       17.62     14.70 o 
   7   5  17      477.68      561.36     36.69 o 
   8   5  17      205.23      247.93     30.34 o 
   9   5  17      230.30      280.52     32.46 o 
  10   5  17       27.40       30.50     23.89 o 
  11   5  17      136.28      141.99     30.19 o 
  12   5  17        6.50      -61.59     61.59 o 
   0   6  17     3287.89     3318.22     96.57 o 
   1   6  17     4631.29     4634.67     73.40 o 
   2   6  17      113.03      115.81     15.05 o 
   3   6  17     6668.78     6683.21     79.49 o 
   4   6  17      161.06      142.40     18.46 o 
   5   6  17      138.06      135.96     18.23 o 
   6   6  17     1123.94      959.55     40.31 o 
   7   6  17      241.79      223.27     25.70 o 
   8   6  17      221.12      266.20     30.11 o 
   9   6  17      111.90      152.86     27.97 o 
  10   6  17      438.69      442.55     39.84 o 
  11   6  17     1293.09     1519.77     64.90 o 
   1   7  17       23.61       -1.48     11.91 o 
   2   7  17     2501.56     2461.93     62.71 o 
   3   7  17     3943.85     3875.16     61.47 o 
   4   7  17     1319.10     1353.54     44.23 o 
   5   7  17     1834.85     1997.54     53.06 o 
   6   7  17     1413.05     1284.23     46.42 o 
   7   7  17     1159.90     1285.40     48.08 o 
   8   7  17      451.81      499.08     35.44 o 
   9   7  17      513.58      636.58     44.87 o 
  10   7  17       14.74       -5.47     24.06 o 
   0   8  17       68.65       58.63     22.10 o 
   1   8  17     1356.60     1435.48     43.67 o 
   2   8  17        2.62       -6.15     14.70 o 
   3   8  17     1202.99     1119.86     46.53 o 
   4   8  17      348.52      362.96     27.66 o 
   5   8  17      354.03      317.70     28.37 o 
   6   8  17      264.18      190.97     23.67 o 
   7   8  17       25.76       12.80     19.58 o 
   8   8  17       81.67       59.12     23.41 o 
   9   8  17       13.77        0.68     23.47 o 
  10   8  17      470.78      501.07     58.46 o 
   1   9  17       67.66       36.35     21.03 o 
   2   9  17       55.80       45.52     20.11 o 
   3   9  17      727.34      888.05     45.01 o 
   4   9  17      432.80      434.89     34.56 o 
   5   9  17     2203.90     2417.59     61.42 o 
   6   9  17      195.92      185.52     26.06 o 
   7   9  17     2932.74     3220.75     80.09 o 
   8   9  17      813.98      829.71     49.91 o 
   9   9  17      742.28      935.14     63.30 o 
   0  10  17      342.84      332.38     51.17 o 
   1  10  17      646.64      682.04     58.53 o 
   2  10  17       13.43       -6.04     24.78 o 
   3  10  17        4.70        6.78     20.37 o 
   4  10  17      232.46      212.59     30.05 o 
   5  10  17       80.36       68.26     26.57 o 
   6  10  17       91.14       63.80     24.52 o 
   7  10  17      136.91       99.54     27.45 o 
   1  11  17      947.70      906.61     59.41 o 
   2  11  17      156.50      111.66     48.37 o 
   3  11  17      444.17      477.96     43.77 o 
   4  11  17      757.61      758.06     53.64 o 
   5  11  17      969.83      861.80     53.51 o 
   6  11  17      102.28      112.42     35.18 o 
   0  12  17       16.04       29.88     32.83 o 
   1  12  17     3002.36     3289.21    106.13 o 
   2  12  17      249.90      266.14     42.88 o 
   3  12  17      439.22      547.89     82.91 o 
   0   0  18     3878.48     3973.78    104.75 o 
   1   0  18     8041.55     7845.72    110.59 o 
   2   0  18        8.39        5.71     13.78 o 
   3   0  18     2538.95     2206.34    166.91 o 
   4   0  18       36.32       14.21     17.08 o 
   5   0  18     1304.20     1391.57     53.04 o 
   6   0  18      785.17      835.61     49.81 o 
   7   0  18      358.94      337.64     70.76 o 
   8   0  18     1212.59     1265.23     64.58 o 
   9   0  18      440.72      515.08     53.10 o 
  10   0  18      749.36      824.77     60.54 o 
  11   0  18     1107.66     1089.45     69.86 o 
  12   0  18      798.82      943.72     81.12 o 
   1   1  18      103.98      162.95     14.84 o 
   2   1  18        1.65       -3.20      9.69 o 
   3   1  18        5.57       13.34     10.93 o 
   4   1  18     1942.48     1980.36     50.50 o 
   5   1  18      101.52       87.59     15.91 o 
   6   1  18       55.46       64.48     15.26 o 
   7   1  18       15.91       22.07     15.60 o 
   8   1  18       57.19       70.51     20.43 o 
   9   1  18      239.97      282.78     34.51 o 
  10   1  18      130.12      124.23     24.02 o 
  11   1  18      209.00      173.14     38.03 o 
  12   1  18        1.59      -23.06     26.14 o 
   0   2  18     1546.09     1603.30     48.15 o 
   1   2  18     2945.60     2878.16     45.80 o 
   2   2  18        9.31       20.87     10.19 o 
   3   2  18     2930.43     2831.48     45.34 o 
   4   2  18      438.53      496.54     33.56 o 
   5   2  18      725.57      639.61     28.04 o 
   6   2  18      179.82      173.38     20.01 o 
   7   2  18      218.98      190.99     21.59 o 
   8   2  18       55.15       32.67     18.36 o 
   9   2  18     1951.18     1734.51     53.78 o 
  10   2  18      190.44      208.98     30.00 o 
  11   2  18      792.75      862.10     54.90 o 
  12   2  18       38.24       17.35     32.29 o 
   1   3  18      649.12      570.23     23.05 o 
   2   3  18      107.71      113.33     13.21 o 
   3   3  18      117.39       50.14     12.03 o 
   4   3  18     1611.50     1500.99     49.53 o 
   5   3  18    10144.87     9833.42    101.20 o 
   6   3  18      430.15      401.10     31.51 o 
   7   3  18     5266.18     5072.28     82.30 o 
   8   3  18       24.94       62.28     21.22 o 
   9   3  18     3109.91     3423.76    125.36 o 
  10   3  18      207.68      222.62     33.81 o 
  11   3  18      107.81      101.10     31.43 o 
  12   3  18        7.22       25.26     28.74 o 
   0   4  18      107.31      107.78     19.88 o 
   1   4  18     1700.41     1815.43     35.60 o 
   2   4  18     1025.22     1147.22     37.12 o 
   3   4  18        2.54       -3.31     10.15 o 
   4   4  18      177.32      168.34     18.24 o 
   5   4  18      190.39      149.07     17.67 o 
   6   4  18      190.34      157.92     21.39 o 
   7   4  18       43.65       33.92     19.62 o 
   8   4  18       82.36       60.75     24.54 o 
   9   4  18      320.13      305.42     35.81 o 
  10   4  18       23.25      -20.79     23.90 o 
  11   4  18        5.21       -7.51     26.69 o 
  12   4  18       56.32      102.95     84.19 o 
   1   5  18     1506.94     1427.60     34.18 o 
   2   5  18      172.45      185.21     16.60 o 
   3   5  18      211.57      165.15     17.38 o 
   4   5  18      295.34      352.91     22.93 o 
   5   5  18     2641.02     2544.69     56.27 o 
   6   5  18      306.67      338.15     27.57 o 
   7   5  18     1677.58     1821.52     63.28 o 
   8   5  18      427.20      491.37     38.16 o 
   9   5  18      896.17      979.99     55.56 o 
  10   5  18      237.52      191.58     31.01 o 
  11   5  18      683.51      802.15     51.78 o 
   0   6  18     1688.66     1782.03     71.54 o 
   1   6  18     1336.44     1346.18     46.99 o 
   2   6  18      599.77      594.04     33.83 o 
   3   6  18     1315.54     1312.02     40.09 o 
   4   6  18       80.89       64.16     16.57 o 
   5   6  18        2.42       20.04     14.68 o 
   6   6  18      257.39      252.09     25.87 o 
   7   6  18       98.11       56.30     21.52 o 
   8   6  18      503.30      480.30     37.80 o 
   9   6  18     1268.68     1122.16     58.99 o 
  10   6  18        2.47       15.60     24.88 o 
  11   6  18      110.70      163.18     64.99 o 
   1   7  18      479.15      453.27     24.03 o 
   2   7  18        0.60        5.39     13.77 o 
   3   7  18        4.10        0.16     14.21 o 
   4   7  18      120.28      119.01     20.80 o 
   5   7  18      216.85      173.20     25.11 o 
   6   7  18       14.67        9.46     18.20 o 
   7   7  18     1345.51     1311.77     49.74 o 
   8   7  18        4.93       -7.14     20.69 o 
   9   7  18       34.25      100.05     28.63 o 
  10   7  18      147.52      123.53     31.11 o 
   0   8  18       74.37       78.48     25.56 o 
   1   8  18     1517.98     1506.80     43.02 o 
   2   8  18      146.75      139.59     21.99 o 
   3   8  18     1401.00     1455.17     52.59 o 
   4   8  18      250.85      217.60     27.24 o 
   5   8  18      460.99      429.62     38.60 o 
   6   8  18        4.55       -3.26     19.56 o 
   7   8  18       18.98       -7.30     19.56 o 
   8   8  18      450.70      373.99     34.59 o 
   9   8  18     1111.06     1103.39     56.52 o 
   1   9  18     1431.47     1374.90     57.59 o 
   2   9  18      944.21      790.01     42.73 o 
   3   9  18      169.98      164.24     26.51 o 
   4   9  18       46.58       13.56     19.64 o 
   5   9  18       11.06       -4.56     21.60 o 
   6   9  18       70.18       83.56     25.26 o 
   7   9  18        3.41      -18.52     22.45 o 
   8   9  18      459.98      546.01     44.18 o 
   0  10  18      403.95      290.80     48.50 o 
   1  10  18     4884.43     5309.09    119.83 o 
   2  10  18       35.11       -5.35     21.36 o 
   3  10  18     2807.41     2948.25     82.96 o 
   4  10  18        5.77       25.08     22.95 o 
   5  10  18       26.07       50.66     25.28 o 
   6  10  18        5.33      -10.09     28.91 o 
   7  10  18      157.50       95.97     30.90 o 
   1  11  18      251.22      168.89     35.33 o 
   2  11  18      840.11      727.13     56.29 o 
   3  11  18      127.34      136.75     36.26 o 
   4  11  18       12.84       44.15     27.94 o 
   5  11  18      612.85      652.22     77.26 o 
   0  12  18      115.47      250.48     97.85 o 
   1  12  18       33.74       47.48     55.08 o 
   2  12  18      110.02       12.42     67.55 o 
   1   1  19       52.72       57.05     13.09 o 
   2   1  19     1057.96     1130.05     33.33 o 
   3   1  19     1841.05     2013.17     44.51 o 
   4   1  19      135.66      174.28     18.66 o 
   5   1  19      194.88      219.56     19.91 o 
   6   1  19     4180.68     4100.43     64.73 o 
   7   1  19     2215.72     2296.54     52.99 o 
   8   1  19     3050.87     3022.22     66.60 o 
   9   1  19      417.02      399.82     32.77 o 
  10   1  19      153.83      155.66     25.64 o 
  11   1  19      128.59       37.09     25.96 o 
  12   1  19       16.06      -31.34     31.34 o 
   0   2  19     1794.26     1797.27     67.69 o 
   1   2  19     1364.66     1418.69     36.77 o 
   2   2  19      532.08      537.95     23.11 o 
   3   2  19       25.79       25.22     11.45 o 
   4   2  19      803.00      812.44     32.30 o 
   5   2  19        0.51        9.51     13.24 o 
   6   2  19       62.30       75.46     17.62 o 
   7   2  19      941.18      948.00     37.88 o 
   8   2  19       32.13       22.41     18.24 o 
   9   2  19      115.19      175.49     28.28 o 
  10   2  19      324.28      352.02     42.29 o 
  11   2  19       46.06       46.92     27.96 o 
  12   2  19      250.83      361.87     77.55 o 
   1   3  19       15.62        6.84     10.43 o 
   2   3  19      877.93      926.38     30.61 o 
   3   3  19       96.62       74.93     13.35 o 
   4   3  19      157.19      203.81     19.00 o 
   5   3  19       17.82        0.73     12.82 o 
   6   3  19      840.26      924.90     39.04 o 
   7   3  19      643.91      648.91     35.86 o 
   8   3  19     1101.33     1212.61     50.13 o 
   9   3  19       18.11        9.88     19.55 o 
  10   3  19      100.82       53.73     27.43 o 
  11   3  19       18.72       -6.64     26.31 o 
   0   4  19       69.54       30.04     26.08 o 
   1   4  19      304.06      284.25     22.47 o 
   2   4  19     2439.16     2452.17     44.26 o 
   3   4  19        3.84       11.42     12.05 o 
   4   4  19     2914.18     3003.15     55.18 o 
   5   4  19       11.17       20.72     14.10 o 
   6   4  19       90.03       74.46     24.64 o 
   7   4  19      223.92      215.47     27.59 o 
   8   4  19       89.06       61.07     25.23 o 
   9   4  19       48.73       24.66     23.29 o 
  10   4  19     1049.71     1074.82     59.20 o 
  11   4  19      512.31      577.29     50.54 o 
   1   5  19        4.93       -4.15     10.91 o 
   2   5  19        0.80        3.53     11.92 o 
   3   5  19       44.51        6.89     13.40 o 
   4   5  19       76.54       67.92     16.12 o 
   5   5  19       19.24       16.74     15.53 o 
   6   5  19       62.87       51.15     19.93 o 
   7   5  19      853.80      739.43     46.18 o 
   8   5  19       44.55       -0.83     20.85 o 
   9   5  19       90.58       56.21     24.20 o 
  10   5  19      196.51      209.83     33.14 o 
  11   5  19       60.73       68.77     38.70 o 
   0   6  19      398.11      405.65     43.47 o 
   1   6  19      250.55      288.93     20.37 o 
   2   6  19     1025.65     1097.37     32.66 o 
   3   6  19      298.92      332.90     28.40 o 
   4   6  19     1208.76     1146.69     41.84 o 
   5   6  19      359.57      301.36     26.82 o 
   6   6  19       62.50       51.96     19.63 o 
   7   6  19      185.63      166.31     26.55 o 
   8   6  19      148.16       85.72     26.11 o 
   9   6  19       75.69       44.19     25.34 o 
  10   6  19      136.96      114.09     29.81 o 
   1   7  19      166.49      178.29     18.09 o 
   2   7  19     1700.70     1771.42     47.61 o 
   3   7  19     2542.80     2309.28     53.35 o 
   4   7  19     2474.15     2582.83     87.85 o 
   5   7  19      881.82      881.26     43.67 o 
   6   7  19     1538.59     1569.18     56.20 o 
   7   7  19       96.60      105.85     25.22 o 
   8   7  19       65.70      126.34     28.09 o 
   9   7  19      238.94      187.41     44.51 o 
   0   8  19      330.22      358.18     45.86 o 
   1   8  19        3.01       -0.46     14.83 o 
   2   8  19       65.36       39.49     18.20 o 
   3   8  19       10.12       -9.95     17.04 o 
   4   8  19      503.46      475.74     39.48 o 
   5   8  19        6.91       38.81     25.18 o 
   6   8  19        2.74       -7.79     21.30 o 
   7   8  19       85.72       43.14     24.60 o 
   8   8  19        0.79      -21.39     21.39 o 
   9   8  19       73.09       95.09     46.26 o 
   1   9  19      169.75      142.13     27.55 o 
   2   9  19      268.55      336.84     33.59 o 
   3   9  19      137.53       96.36     24.08 o 
   4   9  19     1338.85     1442.91     64.86 o 
   5   9  19       11.57       72.47     26.58 o 
   6   9  19     2496.84     2774.31     94.76 o 
   7   9  19      235.88      242.65     41.81 o 
   0  10  19     1981.23     2113.28    136.59 o 
   1  10  19       21.12       37.26     25.01 o 
   2  10  19      167.18      180.93     30.98 o 
   3  10  19      131.14      132.33     31.46 o 
   4  10  19       28.03       15.91     31.35 o 
   5  10  19       12.23       14.20     25.78 o 
   6  10  19        5.73        5.42     29.92 o 
   1  11  19        0.04       -1.15     23.11 o 
   2  11  19      596.67      654.91     54.99 o 
   3  11  19      186.18       95.82     34.21 o 
   4  11  19      417.69      411.28     66.56 o 
   0   0  20    11104.15    11773.79    241.45 o 
   1   0  20     5321.74     5412.72    107.91 o 
   2   0  20     5972.11     6153.75    117.92 o 
   3   0  20     2581.77     2507.19     76.00 o 
   4   0  20      109.07      115.54     24.85 o 
   5   0  20     5650.14     5236.66    132.78 o 
   6   0  20        6.77        9.83     20.01 o 
   7   0  20      749.34      733.48     54.08 o 
   8   0  20       88.55       34.82     27.17 o 
   9   0  20     2201.66     2154.65     88.96 o 
  10   0  20      222.48      297.74     44.62 o 
  11   0  20      782.04      913.81     88.40 o 
   1   1  20       34.97       30.51     13.93 o 
   2   1  20       74.52       51.90     13.90 o 
   3   1  20      661.29      665.05     30.11 o 
   4   1  20       88.59       77.36     15.62 o 
   5   1  20       76.53       66.22     15.70 o 
   6   1  20      113.97       96.49     17.83 o 
   7   1  20      138.80      119.87     20.85 o 
   8   1  20      178.91      171.85     25.86 o 
   9   1  20       37.82       36.69     20.91 o 
  10   1  20       63.80       77.98     24.48 o 
  11   1  20      134.69      118.24     29.32 o 
   0   2  20      656.88      596.77     40.61 o 
   1   2  20     1840.74     1779.91     43.96 o 
   2   2  20      219.37      220.77     18.69 o 
   3   2  20      886.90      930.52     31.56 o 
   4   2  20     2315.39     2327.08     52.79 o 
   5   2  20      326.95      320.30     23.31 o 
   6   2  20     2777.65     2680.84     86.93 o 
   7   2  20       21.75       19.43     16.67 o 
   8   2  20      433.74      396.19     31.62 o 
   9   2  20      371.49      356.13     39.93 o 
  10   2  20      398.45      397.28     38.22 o 
  11   2  20       34.18       71.63     30.15 o 
   1   3  20       17.78       -2.52     12.09 o 
   2   3  20       94.01       87.13     15.23 o 
   3   3  20      796.26      669.53     28.64 o 
   4   3  20     1887.34     1811.49     43.17 o 
   5   3  20     1047.15     1040.71     35.97 o 
   6   3  20     1313.82     1369.05     60.36 o 
   7   3  20      950.65      970.77     42.20 o 
   8   3  20     3100.93     3134.75     75.87 o 
   9   3  20      152.68      187.39     29.25 o 
  10   3  20      304.80      301.92     38.85 o 
  11   3  20       29.99        4.67     28.53 o 
   0   4  20       28.07       34.26     16.77 o 
   1   4  20        7.34       -3.15     12.12 o 
   2   4  20       49.29       52.63     15.00 o 
   3   4  20      113.99       89.60     16.01 o 
   4   4  20      147.35      180.75     18.81 o 
   5   4  20      130.50      131.08     19.42 o 
   6   4  20      563.43      515.10     33.21 o 
   7   4  20        1.13      -18.09     18.57 o 
   8   4  20        9.83       28.72     23.88 o 
   9   4  20        9.99       14.16     23.77 o 
  10   4  20      116.81      128.82     32.07 o 
  11   4  20       52.83       10.59     95.19 o 
   1   5  20      824.08      895.90     32.89 o 
   2   5  20      710.19      743.79     31.04 o 
   3   5  20      149.36      105.77     17.12 o 
   4   5  20     3275.98     3234.01     71.84 o 
   5   5  20      727.25      785.46     40.28 o 
   6   5  20      626.75      737.06     41.52 o 
   7   5  20      745.17      693.28     56.87 o 
   8   5  20      136.47      202.38     30.39 o 
   9   5  20      839.15      778.58     49.08 o 
  10   5  20      621.00      636.51     47.97 o 
   0   6  20      326.70      350.18     31.33 o 
   1   6  20     3418.09     3325.88     55.42 o 
   2   6  20     1509.19     1610.26     39.16 o 
   3   6  20      424.39      383.10     38.04 o 
   4   6  20      338.13      326.57     30.36 o 
   5   6  20      190.79      147.00     22.69 o 
   6   6  20        4.32       14.57     20.33 o 
   7   6  20       68.03       63.63     24.52 o 
   8   6  20      491.10      456.93     43.67 o 
   9   6  20       48.54       -8.26     24.46 o 
  10   6  20       47.28       36.38     46.18 o 
   1   7  20       18.34       23.10     13.94 o 
   2   7  20      378.34      327.33     25.04 o 
   3   7  20       48.86       62.13     20.36 o 
   4   7  20      646.16      767.16     50.49 o 
   5   7  20       97.02      127.96     27.24 o 
   6   7  20     1090.17     1156.42     56.10 o 
   7   7  20      172.32      169.76     29.72 o 
   8   7  20      167.75      155.21     30.50 o 
   9   7  20      112.38       96.41     36.93 o 
   0   8  20     1527.60     1516.42     64.42 o 
   1   8  20     1516.74     1481.12     50.33 o 
   2   8  20      427.07      460.98     31.39 o 
   3   8  20     1143.42     1224.23     51.41 o 
   4   8  20      577.54      593.29     48.82 o 
   5   8  20       44.25       10.38     25.07 o 
   6   8  20      292.02      299.18     36.81 o 
   7   8  20       58.42      121.54     32.61 o 
   8   8  20        1.52      -20.40     25.54 o 
   1   9  20       13.84       35.06     21.81 o 
   2   9  20      803.05      844.16     46.30 o 
   3   9  20      463.67      350.38     34.09 o 
   4   9  20      138.11       85.74     26.85 o 
   5   9  20      138.05      179.04     35.14 o 
   6   9  20       15.56       41.73     29.72 o 
   7   9  20       70.74      108.16     45.29 o 
   0  10  20     4384.59     4800.08    157.51 o 
   1  10  20      214.61      163.01     31.68 o 
   2  10  20      837.46      938.12     55.41 o 
   3  10  20      181.37      146.88     38.81 o 
   4  10  20      267.22      288.21     35.14 o 
   5  10  20      141.70      139.55     35.30 o 
   1  11  20      168.43      145.23     32.42 o 
   2  11  20      119.32      150.91     49.02 o 
   3  11  20      306.67      283.09     67.18 o 
   1   1  21      371.99      357.30     27.44 o 
   2   1  21       42.31       59.19     16.97 o 
   3   1  21     2647.29     2552.88     52.63 o 
   4   1  21      703.31      625.64     29.69 o 
   5   1  21     2434.36     2507.53     52.24 o 
   6   1  21      251.33      317.07     24.85 o 
   7   1  21     3400.23     3344.14     66.59 o 
   8   1  21      238.16      313.04     31.13 o 
   9   1  21     1615.90     1820.32     59.55 o 
  10   1  21      369.32      378.05     38.08 o 
  11   1  21      163.69      125.81     31.91 o 
   0   2  21     1281.61     1511.07     71.93 o 
   1   2  21     1449.54     1491.19     42.66 o 
   2   2  21     1831.51     1855.19     51.89 o 
   3   2  21     3938.91     3892.40     70.08 o 
   4   2  21        6.14       24.44     14.76 o 
   5   2  21      316.43      328.00     24.52 o 
   6   2  21     1009.55     1000.90     37.43 o 
   7   2  21       54.42       27.44     18.20 o 
   8   2  21      136.64       90.71     23.34 o 
   9   2  21      203.18      193.67     30.71 o 
  10   2  21       55.25       26.44     24.23 o 
  11   2  21      325.56      354.84     60.93 o 
   1   3  21       77.72       52.44     14.83 o 
   2   3  21        3.58        6.79     13.09 o 
   3   3  21       71.38       44.99     15.55 o 
   4   3  21       90.18       53.60     18.46 o 
   5   3  21      554.14      553.82     29.66 o 
   6   3  21       64.02       44.65     17.86 o 
   7   3  21     1851.10     1876.25     55.95 o 
   8   3  21        3.01       14.71     21.04 o 
   9   3  21       54.17       84.09     25.30 o 
  10   3  21       41.79       49.49     28.50 o 
   0   4  21      187.46      221.28     28.99 o 
   1   4  21     3023.77     2971.71     57.29 o 
   2   4  21      307.55      282.91     23.89 o 
   3   4  21     2577.71     2463.74     62.83 o 
   4   4  21       78.91       94.22     18.46 o 
   5   4  21      261.59      288.14     30.07 o 
   6   4  21       46.03       31.72     19.13 o 
   7   4  21        2.82      -12.80     19.82 o 
   8   4  21      151.13      143.74     30.39 o 
   9   4  21      468.53      482.97     44.89 o 
  10   4  21       80.74       68.82     39.13 o 
   1   5  21        4.04       13.97     12.71 o 
   2   5  21        8.87       33.26     16.16 o 
   3   5  21       69.96       35.83     16.71 o 
   4   5  21       12.79      -14.75     15.73 o 
   5   5  21       49.13       68.33     21.47 o 
   6   5  21      271.27      230.76     29.36 o 
   7   5  21       21.56       24.44     24.97 o 
   8   5  21        2.87      -18.07     22.01 o 
   9   5  21        0.99       15.85     25.09 o 
  10   5  21        1.52      -14.60     40.79 o 
   0   6  21      142.17      107.56     27.23 o 
   1   6  21     3488.46     3494.68     56.45 o 
   2   6  21      440.99      443.25     35.96 o 
   3   6  21     1038.26     1129.03     45.46 o 
   4   6  21       61.43       48.36     20.93 o 
   5   6  21      756.46      751.74     62.91 o 
   6   6  21        9.55       13.39     22.64 o 
   7   6  21      137.10      137.58     27.97 o 
   8   6  21       17.68       14.12     23.89 o 
   9   6  21      467.98      559.54     44.72 o 
   1   7  21      118.59      157.98     19.43 o 
   2   7  21      626.40      593.63     31.67 o 
   3   7  21     1511.69     1529.27     54.76 o 
   4   7  21      439.27      464.83     43.26 o 
   5   7  21     2126.51     2329.15     80.72 o 
   6   7  21      177.89      262.01     38.77 o 
   7   7  21     1352.07     1564.38     66.76 o 
   8   7  21        1.31        5.34     23.90 o 
   0   8  21      147.17      162.82     31.83 o 
   1   8  21       53.02       33.03     17.52 o 
   2   8  21       30.28       49.69     19.22 o 
   3   8  21      786.50      781.74     44.74 o 
   4   8  21        9.33       12.21     25.90 o 
   5   8  21       25.31       22.30     24.95 o 
   6   8  21       23.63       13.66     33.06 o 
   7   8  21      233.45      180.88     38.14 o 
   1   9  21       68.44       52.26     24.74 o 
   2   9  21       15.32       40.11     20.71 o 
   3   9  21      558.28      653.63     45.08 o 
   4   9  21       50.97        7.56     27.69 o 
   5   9  21     1008.09     1165.00     66.58 o 
   6   9  21       20.23       28.84     33.70 o 
   0  10  21      101.96       72.63     42.02 o 
   1  10  21     1033.24     1160.51     60.71 o 
   2  10  21       10.35       32.88     25.41 o 
   3  10  21      287.73      414.29     42.59 o 
   4  10  21       12.74       18.90     31.19 o 
   0   0  22     3016.09     3477.71    127.61 o 
   1   0  22     3515.30     3359.39    106.00 o 
   2   0  22     5252.47     5066.44    132.91 o 
   3   0  22      174.95      175.13     31.77 o 
   4   0  22     1397.88     1381.66     61.93 o 
   5   0  22       32.98       29.53     21.91 o 
   6   0  22       46.85       50.86     24.26 o 
   7   0  22       75.41       62.72     25.93 o 
   8   0  22       99.83      169.81     39.00 o 
   9   0  22        8.91       24.99     31.69 o 
  10   0  22      920.72      994.34     70.83 o 
   1   1  22      520.16      468.11     31.09 o 
   2   1  22      107.06       71.28     21.72 o 
   3   1  22        1.71        3.59     16.08 o 
   4   1  22       22.82       16.54     15.10 o 
   5   1  22      165.72      118.63     18.98 o 
   6   1  22      599.41      633.74     32.88 o 
   7   1  22       85.43       53.60     20.29 o 
   8   1  22       10.80       14.98     21.72 o 
   9   1  22       20.30       21.57     22.89 o 
  10   1  22       54.46       79.28     29.56 o 
   0   2  22      402.11      529.15     59.22 o 
   1   2  22     1963.47     1725.09     55.89 o 
   2   2  22      687.29      630.90     31.59 o 
   3   2  22      862.91      968.50     39.96 o 
   4   2  22      475.44      517.98     33.35 o 
   5   2  22      951.52      959.96     37.05 o 
   6   2  22       74.63       51.23     17.85 o 
   7   2  22      142.22      133.64     22.86 o 
   8   2  22      161.90      152.48     26.54 o 
   9   2  22      193.45      194.19     32.29 o 
  10   2  22        2.45        0.06     25.48 o 
   1   3  22      607.68      580.53     46.20 o 
   2   3  22      858.40      710.18     35.21 o 
   3   3  22     1413.10     1424.78     46.61 o 
   4   3  22     1649.36     1592.01     49.93 o 
   5   3  22     3266.26     3189.43     64.11 o 
   6   3  22     1751.83     1723.20     50.40 o 
   7   3  22     3345.77     3527.80     74.89 o 
   8   3  22      273.37      273.51     33.61 o 
   9   3  22      990.65      938.14     65.57 o 
  10   3  22       10.69       18.73     28.86 o 
   0   4  22      165.76      142.30     41.74 o 
   1   4  22      295.04      257.02     23.28 o 
   2   4  22      184.44      163.85     20.82 o 
   3   4  22       81.67       60.67     22.32 o 
   4   4  22       14.91       12.31     17.29 o 
   5   4  22       92.34       39.31     18.64 o 
   6   4  22       40.45       70.53     23.56 o 
   7   4  22       38.38       38.62     22.69 o 
   8   4  22      195.11      152.94     36.08 o 
   9   4  22       38.99       85.67     31.19 o 
  10   4  22       63.74      103.94     83.94 o 
   1   5  22      299.19      237.85     22.10 o 
   2   5  22      170.49      159.52     23.78 o 
   3   5  22     3594.95     3475.92     65.94 o 
   4   5  22       57.85       71.10     23.37 o 
   5   5  22     3866.82     3751.40     88.15 o 
   6   5  22      828.33      888.03     50.89 o 
   7   5  22      443.47      548.41     62.40 o 
   8   5  22      425.31      519.86     42.69 o 
   9   5  22      320.08      416.19     41.83 o 
   0   6  22      526.49      561.55     47.41 o 
   1   6  22      346.55      362.28     24.28 o 
   2   6  22     1282.14     1146.55     40.42 o 
   3   6  22     1391.86     1419.62     66.39 o 
   4   6  22      111.24       96.51     22.71 o 
   5   6  22      372.46      364.52     41.76 o 
   6   6  22       50.78       69.60     28.95 o 
   7   6  22        5.33       13.41     25.30 o 
   8   6  22      149.56      163.16     33.80 o 
   1   7  22       21.75       20.01     15.61 o 
   2   7  22        0.83       22.17     18.60 o 
   3   7  22      139.38      151.29     26.29 o 
   4   7  22      287.95      297.85     35.92 o 
   5   7  22     1040.76     1081.85     70.40 o 
   6   7  22      593.21      517.09     56.48 o 
   7   7  22      158.46      199.48     38.99 o 
   8   7  22      351.05      272.03     69.44 o 
   0   8  22     1024.01     1002.13     61.76 o 
   1   8  22      718.92      733.55     36.73 o 
   2   8  22      924.44      920.31     42.06 o 
   3   8  22     1005.37     1157.85     56.95 o 
   4   8  22       94.14       86.57     30.44 o 
   5   8  22      202.13      218.87     53.50 o 
   6   8  22       24.56       21.72     32.54 o 
   1   9  22        1.92       11.18     21.72 o 
   2   9  22       98.66       45.95     23.86 o 
   3   9  22       86.84       44.40     23.92 o 
   4   9  22       22.38        3.17     28.66 o 
   5   9  22        7.59        2.52     32.65 o 
   0  10  22      156.70      262.14     53.01 o 
   1  10  22     1884.91     2200.85     79.57 o 
   2  10  22      161.42      154.77     37.92 o 
   3  10  22      684.37      793.05     76.83 o 
   1   1  23      356.22      342.97     38.23 o 
   2   1  23      981.62      955.55     46.74 o 
   3   1  23     1501.33     1357.27     47.99 o 
   4   1  23     1004.81     1101.54     44.13 o 
   5   1  23      149.86      128.58     20.19 o 
   6   1  23     1126.96     1376.20     44.60 o 
   7   1  23      198.41      224.36     27.35 o 
   8   1  23     1066.67     1189.60     50.90 o 
   9   1  23      547.73      583.81     42.02 o 
  10   1  23       52.04       80.18     36.00 o 
   0   2  23     3696.53     3701.83    160.47 o 
   1   2  23      609.50      612.92     38.88 o 
   2   2  23     2351.43     2391.88     67.45 o 
   3   2  23      443.16      467.18     31.69 o 
   4   2  23     1096.02     1004.57     40.23 o 
   5   2  23       30.59       -9.22     15.96 o 
   6   2  23        3.02       12.56     17.52 o 
   7   2  23        0.06      -17.82     17.82 o 
   8   2  23       44.32       69.36     24.78 o 
   9   2  23        2.21      -15.84     25.25 o 
  10   2  23      295.06      262.59     44.28 o 
   1   3  23      159.35      104.73     21.06 o 
   2   3  23        3.73       -1.55     16.02 o 
   3   3  23      324.41      327.07     29.95 o 
   4   3  23      404.93      458.25     35.20 o 
   5   3  23      176.81      135.93     22.15 o 
   6   3  23      492.28      625.57     38.41 o 
   7   3  23        3.83       -5.04     20.14 o 
   8   3  23      135.36      146.17     30.53 o 
   9   3  23        0.78        2.95     26.05 o 
   0   4  23     7656.39     7779.90    152.90 o 
   1   4  23      265.53      253.12     23.89 o 
   2   4  23     3749.69     4014.21     85.68 o 
   3   4  23       77.85      113.11     21.97 o 
   4   4  23     1892.81     2055.22     80.43 o 
   5   4  23      234.09      282.73     28.18 o 
   6   4  23       21.99       74.81     26.01 o 
   7   4  23        2.41       18.31     24.51 o 
   8   4  23        5.29      -22.06     26.68 o 
   9   4  23       13.16       15.24     32.08 o 
   1   5  23      392.47      336.35     26.29 o 
   2   5  23       12.60       10.66     16.68 o 
   3   5  23       80.58       40.16     19.89 o 
   4   5  23        2.61      -20.25     20.94 o 
   5   5  23      359.88      309.98     35.04 o 
   6   5  23       22.84      -21.96     22.28 o 
   7   5  23      162.53      116.97     30.87 o 
   8   5  23      119.75      148.92     33.68 o 
   0   6  23     4888.14     4698.83    106.01 o 
   1   6  23      916.98      858.28     41.41 o 
   2   6  23     2202.73     2224.84     55.13 o 
   3   6  23      344.53      318.14     28.25 o 
   4   6  23      439.42      419.96     38.75 o 
   5   6  23        0.53       34.37     28.06 o 
   6   6  23       56.39       17.49     31.79 o 
   7   6  23        8.75       -7.39     27.53 o 
   8   6  23      221.17      266.73     70.70 o 
   1   7  23        4.97        1.23     17.62 o 
   2   7  23      187.68      280.31     31.19 o 
   3   7  23      110.49       98.74     25.44 o 
   4   7  23     1145.79     1102.31     63.33 o 
   5   7  23      318.28      249.16     38.82 o 
   6   7  23      480.70      621.38     61.05 o 
   7   7  23      267.70      233.34     98.23 o 
   0   8  23      128.23      112.24     31.65 o 
   1   8  23       22.20       28.91     18.34 o 
   2   8  23      319.33      242.87     29.25 o 
   3   8  23        0.09       30.21     24.71 o 
   4   8  23       27.62       34.48     26.39 o 
   5   8  23        0.32      -23.38     30.21 o 
   6   8  23        0.92        6.83     72.40 o 
   1   9  23       63.94       15.11     23.00 o 
   2   9  23       59.51       70.84     29.33 o 
   3   9  23        8.06       19.51     26.40 o 
   4   9  23      405.31      591.71     54.99 o 
   0   0  24     3192.27     3227.51    193.73 o 
   1   0  24      747.72      895.34     93.55 o 
   2   0  24     2823.89     2795.88    125.31 o 
   3   0  24      724.17      623.83     51.27 o 
   4   0  24       59.63       20.53     27.55 o 
   5   0  24      161.83      113.19     30.55 o 
   6   0  24      287.15      309.70     41.28 o 
   7   0  24      221.09      223.43     36.68 o 
   8   0  24      166.62      133.55     53.42 o 
   9   0  24      369.14      444.88     55.39 o 
   1   1  24       10.06        8.68     21.43 o 
   2   1  24       35.81       24.64     20.93 o 
   3   1  24      183.06      127.93     23.63 o 
   4   1  24      210.20      234.40     25.44 o 
   5   1  24       11.80        1.91     17.37 o 
   6   1  24       14.59       -1.76     16.53 o 
   7   1  24       50.49       54.20     21.31 o 
   8   1  24       33.93       14.50     22.65 o 
   9   1  24       51.37       34.29     25.51 o 
   0   2  24     1824.77     1868.93    104.72 o 
   1   2  24       10.87       -0.98     20.67 o 
   2   2  24     2262.31     2093.43     91.78 o 
   3   2  24      415.01      409.67     43.18 o 
   4   2  24      516.59      556.16     33.29 o 
   5   2  24      425.14      353.45     29.67 o 
   6   2  24      130.89       81.44     22.50 o 
   7   2  24      213.36      199.11     27.17 o 
   8   2  24      314.20      398.41     36.13 o 
   9   2  24       60.87       51.81     29.04 o 
   1   3  24      145.68      137.39     23.98 o 
   2   3  24      178.56      215.44     29.91 o 
   3   3  24     1512.23     1663.44     56.86 o 
   4   3  24      263.97      326.69     35.49 o 
   5   3  24      894.29      943.76     41.99 o 
   6   3  24      842.29      967.13     45.73 o 
   7   3  24      661.94      722.42     46.62 o 
   8   3  24      199.97      245.27     39.06 o 
   9   3  24       83.84      110.03     41.26 o 
   0   4  24      256.52      231.29     37.49 o 
   1   4  24      260.55      225.01     27.74 o 
   2   4  24      176.81      145.11     24.40 o 
   3   4  24        0.12       -6.83     19.39 o 
   4   4  24       18.78       37.05     21.44 o 
   5   4  24      178.99      151.17     27.72 o 
   6   4  24       57.27       22.90     25.11 o 
   7   4  24       38.01       30.36     27.90 o 
   8   4  24        7.30        1.86     31.65 o 
   1   5  24      304.27      245.18     25.60 o 
   2   5  24     1272.58     1204.42     44.29 o 
   3   5  24     1268.56     1148.75     47.16 o 
   4   5  24     2025.70     1963.65     70.14 o 
   5   5  24      365.97      419.36     42.93 o 
   6   5  24      378.34      467.80     43.21 o 
   7   5  24      131.16      142.35     36.53 o 
   8   5  24      216.01      359.20     61.81 o 
   0   6  24      560.20      692.88     78.52 o 
   1   6  24      361.80      405.41     29.50 o 
   2   6  24      911.74      920.46     48.93 o 
   3   6  24      201.15      222.21     28.36 o 
   4   6  24      176.31      188.66     31.48 o 
   5   6  24      118.13      106.42     32.56 o 
   6   6  24      275.50      203.77     54.65 o 
   7   6  24       62.23       66.95     54.33 o 
   1   7  24       15.31        7.39     18.19 o 
   2   7  24       86.47       91.67     23.69 o 
   3   7  24      145.28      141.55     28.36 o 
   4   7  24      428.34      574.96     54.80 o 
   5   7  24      578.41      592.07     77.72 o 
   6   7  24       55.74       22.41     43.91 o 
   0   8  24      892.85     1037.60     68.90 o 
   1   8  24      138.28      118.83     25.09 o 
   2   8  24     1129.15     1221.51     62.67 o 
   3   8  24       59.33       22.97     26.18 o 
   4   8  24       99.00      116.21     33.74 o 
   1   9  24        2.83      -24.39     24.39 o 
   2   9  24      159.54      181.22     44.47 o 
   1   1  25      180.81      253.63     34.97 o 
   2   1  25       33.92       20.66     23.00 o 
   3   1  25      745.23      868.72     45.16 o 
   4   1  25      181.80      138.32     29.97 o 
   5   1  25     1607.37     1869.93     55.31 o 
   6   1  25      344.77      269.23     29.01 o 
   7   1  25     1670.60     1846.50     57.60 o 
   8   1  25       27.65       16.55     25.43 o 
   0   2  25     1694.84     1714.20     87.35 o 
   1   2  25     2896.38     2995.72     85.76 o 
   2   2  25      123.10      174.14     28.31 o 
   3   2  25      933.38      953.64     51.28 o 
   4   2  25       99.10       97.67     23.83 o 
   5   2  25       12.75       -2.14     18.75 o 
   6   2  25        3.40      -13.01     19.52 o 
   7   2  25       35.68       26.40     26.60 o 
   8   2  25       84.89       51.45     26.36 o 
   1   3  25        4.34       -1.81     20.17 o 
   2   3  25       77.45       59.75     25.15 o 
   3   3  25      681.73      706.97     56.73 o 
   4   3  25        7.47        2.50     19.66 o 
   5   3  25      295.07      275.10     28.98 o 
   6   3  25       19.18       22.49     24.39 o 
   7   3  25       80.83      131.81     34.21 o 
   8   3  25        0.19       14.45     36.80 o 
   0   4  25       32.52       10.38     27.24 o 
   1   4  25     1411.62     1602.99     71.95 o 
   2   4  25       13.84       35.80     23.52 o 
   3   4  25      655.77      768.75     45.00 o 
   4   4  25      334.37      369.02     35.13 o 
   5   4  25      144.25      170.49     41.50 o 
   6   4  25        0.29        8.27     25.66 o 
   7   4  25       10.12        6.33     27.30 o 
   1   5  25       19.10       -5.07     16.82 o 
   2   5  25        4.69       -2.19     18.95 o 
   3   5  25       18.93       10.08     21.55 o 
   4   5  25        7.49       32.51     25.16 o 
   5   5  25       63.46       45.31     29.09 o 
   6   5  25      245.33      317.53     43.19 o 
   7   5  25       34.76       71.62     56.51 o 
   0   6  25        1.64       15.79     29.49 o 
   1   6  25     2028.97     2258.26     74.45 o 
   2   6  25       64.94       46.99     19.94 o 
   3   6  25      687.46      797.12     43.63 o 
   4   6  25       10.66      -12.81     26.17 o 
   5   6  25        3.44       23.88     28.38 o 
   6   6  25      102.87       76.00     76.00 o 
   1   7  25      324.76      284.26     29.93 o 
   2   7  25      256.96      192.00     28.34 o 
   3   7  25     1303.41     1303.64     75.47 o 
   4   7  25       76.34      132.15     35.53 o 
   5   7  25      669.83      599.68     85.58 o 
   0   8  25      677.22      591.66     59.66 o 
   1   8  25      212.51      177.03     29.71 o 
   2   8  25      224.27      192.41     32.05 o 
   3   8  25       52.30       20.08     32.07 o 
   0   0  26     2226.98     1981.09    170.14 o 
   1   0  26     2181.37     2309.60    127.05 o 
   2   0  26      736.76      964.67    139.34 o 
   3   0  26      615.73      732.23     58.64 o 
   4   0  26        2.86       -1.17     30.11 o 
   5   0  26      243.63      201.37     40.77 o 
   6   0  26      300.04      203.72     41.62 o 
   7   0  26        0.03       58.81     32.05 o 
   8   0  26        9.57      -33.88     33.88 o 
   1   1  26       55.17       58.31     37.07 o 
   2   1  26       13.52       -3.05     21.81 o 
   3   1  26      339.68      311.80     46.53 o 
   4   1  26       54.94       86.63     22.74 o 
   5   1  26       52.06       97.43     24.52 o 
   6   1  26       62.99       49.76     23.13 o 
   7   1  26       31.92       18.52     24.34 o 
   8   1  26      342.49      394.47     44.59 o 
   0   2  26      637.28      637.30     82.39 o 
   1   2  26     2448.88     2607.06    107.61 o 
   2   2  26      359.83      376.50     53.59 o 
   3   2  26     1173.94     1302.72     60.01 o 
   4   2  26        3.14       -0.59     21.65 o 
   5   2  26      146.82      138.64     26.78 o 
   6   2  26       80.22       73.14     23.85 o 
   7   2  26        5.37       -0.83     22.97 o 
   1   3  26       22.77       30.23     22.96 o 
   2   3  26      733.90      780.76     75.14 o 
   3   3  26       25.51      -10.79     21.73 o 
   4   3  26      548.67      545.66     44.27 o 
   5   3  26      481.70      555.53     39.46 o 
   6   3  26     1248.67     1255.65     57.70 o 
   7   3  26      229.92      296.55     44.78 o 
   0   4  26      362.92      403.55     47.68 o 
   1   4  26       41.09       42.99     22.63 o 
   2   4  26       17.40       42.96     24.79 o 
   3   4  26        2.43       12.12     24.23 o 
   4   4  26        8.15       40.08     23.28 o 
   5   4  26       29.21        9.07     24.74 o 
   6   4  26       90.39       67.48     32.67 o 
   1   5  26      213.17      196.67     28.39 o 
   2   5  26      396.91      382.76     37.08 o 
   3   5  26      465.90      427.33     38.22 o 
   4   5  26      574.01      526.47     45.99 o 
   5   5  26      987.64     1174.70     67.28 o 
   6   5  26      263.61      404.72     74.42 o 
   0   6  26       37.67       36.19     32.99 o 
   1   6  26      535.21      468.32     39.44 o 
   2   6  26        1.86       19.62     24.11 o 
   3   6  26      156.38      154.05     29.95 o 
   4   6  26      418.14      336.86     48.87 o 
   5   6  26       19.73        3.64     62.15 o 
   1   7  26        4.04      -21.60     21.60 o 
   2   7  26       26.46       23.14     23.36 o 
   3   7  26      107.66      126.40     32.05 o 
   1   1  27       35.89      -28.48     28.63 o 
   2   1  27     1164.63     1177.20     65.47 o 
   3   1  27      388.43      481.39     63.52 o 
   4   1  27     1757.30     1698.14     59.33 o 
   5   1  27       27.23        3.33     21.51 o 
   6   1  27     1196.32     1449.92     57.76 o 
   7   1  27       83.44       76.35     29.78 o 
   0   2  27     1301.74     1395.19    195.71 o 
   1   2  27      156.24      137.45     32.75 o 
   2   2  27      435.07      555.25     43.86 o 
   3   2  27       31.13       21.26     24.03 o 
   4   2  27        3.34       42.12     24.25 o 
   5   2  27      350.04      291.97     32.82 o 
   6   2  27       13.47       -5.42     23.11 o 
   1   3  27       21.74       34.92     26.27 o 
   2   3  27      657.68      677.47     49.30 o 
   3   3  27       55.68       16.85     24.31 o 
   4   3  27      318.13      427.37     38.30 o 
   5   3  27        2.15      -19.53     21.76 o 
   6   3  27       14.41       -6.86     31.85 o 
   0   4  27      145.76      191.90     40.00 o 
   1   4  27      155.16      171.01     30.70 o 
   2   4  27      237.36      346.31     39.13 o 
   3   4  27      322.22      316.88     38.94 o 
   4   4  27      341.63      457.37     48.19 o 
   5   4  27      161.67      167.22     38.97 o 
   1   5  27        9.28        4.66     22.00 o 
   2   5  27        1.99        8.24     24.45 o 
   3   5  27       55.62       42.31     31.13 o 
   4   5  27      106.55       69.83     33.69 o 
   0   6  27     1139.51     1018.51     71.01 o 
   1   6  27      110.77      116.91     27.13 o 
   2   6  27      966.06     1065.85     63.69 o 
   3   6  27       81.17       45.99     35.89 o 
   0   0  28       32.60      203.91     82.96 o 
   1   0  28      618.13      607.35     85.78 o 
   2   0  28       35.12       56.51     48.33 o 
   3   0  28       55.81      101.90     42.11 o 
   4   0  28        5.46       36.99     32.79 o 
   5   0  28        1.34       -1.95     38.97 o 
   1   1  28       26.19       42.55     32.61 o 
   2   1  28      140.83      158.88     35.32 o 
   3   1  28       25.04       12.20     22.32 o 
   4   1  28      162.67      184.51     31.63 o 
   5   1  28       33.06       59.71     25.34 o 
   0   2  28     1120.35     1129.21    213.72 o 
   1   2  28      626.33      500.47     48.81 o 
   2   2  28      426.56      393.84     40.56 o 
   3   2  28      263.86      210.75     45.37 o 
   4   2  28      101.13      113.73     28.60 o 
   5   2  28        4.35        3.45     26.36 o 
   1   3  28       13.25       17.77     27.93 o 
   2   3  28       36.95       31.94     27.02 o 
   3   3  28      124.46      159.34     33.03 o 
   4   3  28      445.64      472.22     43.69 o 
   5   3  28       61.83       67.68     37.31 o 
   0   4  28       47.67      111.23     42.76 o 
   1   4  28       96.06       74.71     35.98 o 
   2   4  28        4.98        1.71     27.51 o 
   3   4  28        3.97      -23.32     26.87 o 
   4   4  28       38.14       83.06     36.92 o 
   1   5  28       10.13       28.27     26.11 o 
   2   5  28      107.26      136.59     35.07 o 
   1   1  29        0.97       -6.19     30.07 o 
   2   1  29       30.98       25.48     30.27 o 
   3   1  29       20.28       36.91     26.86 o 
   4   1  29       44.27      106.02     43.80 o 
   0   2  29        1.89      -22.21     77.98 o 
   1   2  29     1088.72     1118.79     68.67 o 
   2   2  29        0.08       28.24     28.85 o 
   3   2  29      194.83      220.04     51.71 o 
   1   3  29      145.80      135.15     37.05 o 
   2   3  29      345.97      394.37     58.11 o 
   3   3  29       19.72       53.07     50.96 o 
   0   4  29       58.36      -67.93     67.93 o 
   1   4  29      103.52      175.64     62.42 o 
                                                 
